# Supplementary material for: (E)-4-Hydr­oxy-N′-(2-hydr­oxy-4-methoxy­benzyl­idene)benzohydrazide N,N-dimethyl­formamide solvate
Source: Acta Crystallogr Sect E Struct Rep Online. 2008 Dec 20;65(Pt 1):o190. doi: 10.1107/S160053680804289X (PMC2968098; doi:10.1107/S160053680804289X)
Supplement: Supplementary file 2 [file e-65-0o190-Isup2.hkl]

# 
# h,k,l, Fc-squared, Fo-squared, sigma(Fo-squared) and status flag 
# 
data_I
_shelx_title '  P21/c' 
_shelx_refln_list_code          4 
_shelx_F_calc_maximum      238.23 
_exptl_crystal_F_000       760.00 
_reflns_d_resolution_high  0.7697 
 
loop_ 
 _symmetry_equiv_pos_as_xyz 
 'x, y, z' 
 '-x, y+1/2, -z+1/2' 
 '-x, -y, -z' 
 'x, -y-1/2, z-1/2' 
 
_cell_length_a    11.8273 
_cell_length_b     7.8206 
_cell_length_c    19.4218 
_cell_angle_alpha  90.000 
_cell_angle_beta  103.674 
_cell_angle_gamma  90.000 
 
_shelx_F_squared_multiplier     1.000 
 
loop_ 
 _refln_index_h 
 _refln_index_k 
 _refln_index_l 
 _refln_F_squared_calc 
 _refln_F_squared_meas 
 _refln_F_squared_sigma 
 _refln_observed_status 
   2   0   0      732.20      752.86     12.90 o 
   3   0   0     6869.15     6962.96     99.23 o 
   4   0   0      831.74      752.48     14.87 o 
   5   0   0     2607.22     2532.51     40.83 o 
   6   0   0      119.43      124.26      6.09 o 
   7   0   0     1548.08     1483.29     21.09 o 
   8   0   0      609.68      577.13     12.90 o 
   9   0   0      270.51      274.17     10.21 o 
  10   0   0      759.00      753.82     15.56 o 
  11   0   0      220.72      218.48      8.58 o 
  12   0   0      653.91      647.56     22.20 o 
  13   0   0       33.85       35.35      8.01 o 
  14   0   0       56.12       36.11      8.51 o 
   1   1   0     2663.02     2781.15     20.71 o 
   2   1   0     4584.71     4420.32     36.90 o 
   3   1   0      601.39      548.81      6.59 o 
   4   1   0       22.93       17.61      1.34 o 
   5   1   0     1040.31     1139.03     12.87 o 
   6   1   0      165.57      198.23      5.21 o 
   7   1   0      128.93      117.29      6.08 o 
   8   1   0      404.81      415.50      7.03 o 
   9   1   0       10.02       12.37      1.98 o 
  10   1   0       48.91       47.44      3.12 o 
  11   1   0      114.15      108.71      4.54 o 
  12   1   0      286.88      307.97      7.66 o 
  13   1   0      156.66      177.54     15.53 o 
  14   1   0        2.91        1.89      4.09 o 
   0   2   0     8202.80     8140.74    115.86 o 
   1   2   0      459.51      457.76      5.48 o 
   2   2   0      182.79      215.63      3.24 o 
   3   2   0      424.41      371.19      4.75 o 
   4   2   0      189.90      206.40      3.62 o 
   5   2   0      184.28      214.90      3.56 o 
   6   2   0       32.16       35.30      1.71 o 
   7   2   0       19.83       25.10      2.32 o 
   8   2   0        5.08        3.84      1.52 o 
   9   2   0     1259.62     1230.89     16.52 o 
  10   2   0        0.88       -0.25      1.78 o 
  11   2   0      205.02      203.84      6.09 o 
  12   2   0      363.07      368.84      8.38 o 
  13   2   0      189.12      195.69      7.95 o 
  14   2   0        2.62        0.07      3.99 o 
   1   3   0      226.53      243.09      3.69 o 
   2   3   0      230.36      285.74      4.63 o 
   3   3   0      802.97      849.16      8.92 o 
   4   3   0     2650.44     2840.06     23.46 o 
   5   3   0       79.89       93.08      2.90 o 
   6   3   0        6.14        4.40      1.19 o 
   7   3   0        2.76        1.83      1.13 o 
   8   3   0       31.32       27.11      2.09 o 
   9   3   0       55.77       56.14      2.79 o 
  10   3   0      235.35      228.73      6.51 o 
  11   3   0       49.50       44.62      4.55 o 
  12   3   0       61.38       71.46      4.91 o 
  13   3   0       87.37       78.96      8.04 o 
  14   3   0       17.28       17.19      5.64 o 
   0   4   0        3.49        2.80      2.31 o 
   1   4   0     1343.84     1392.69     24.04 o 
   2   4   0      122.10      101.77      2.99 o 
   3   4   0     6714.01     7061.74     80.44 o 
   4   4   0      710.13      687.13     10.31 o 
   5   4   0        3.17        4.10      1.30 o 
   6   4   0        8.03        8.72      1.45 o 
   7   4   0        1.33        0.94      1.16 o 
   8   4   0      283.40      277.97      5.02 o 
   9   4   0      428.99      373.32      6.09 o 
  10   4   0       51.76       38.30      3.23 o 
  11   4   0        0.01       -0.19      2.12 o 
  12   4   0       92.91       91.74      6.56 o 
  13   4   0       56.65       55.80      5.31 o 
   1   5   0       43.65       43.98      5.27 o 
   2   5   0      226.04      245.04     11.04 o 
   3   5   0      337.21      334.00      5.76 o 
   4   5   0     1773.30     1842.80     17.21 o 
   5   5   0      788.41      795.28      9.88 o 
   6   5   0       13.53        9.82      1.79 o 
   7   5   0      315.33      297.28      5.67 o 
   8   5   0      765.38      711.91      8.73 o 
   9   5   0      149.16      134.85      4.06 o 
  10   5   0      118.22      105.07      7.95 o 
  11   5   0       38.49       52.44      4.66 o 
  12   5   0      101.74       96.85      5.93 o 
   0   6   0        4.86       -1.15      3.07 o 
   1   6   0      173.19      166.38      7.06 o 
   2   6   0       31.39       26.71      3.70 o 
   3   6   0       75.31       91.88     15.94 o 
   4   6   0      350.87      344.51     10.19 o 
   5   6   0      656.54      624.93     14.25 o 
   6   6   0      387.67      402.08     21.19 o 
   7   6   0        0.03        0.78      4.80 o 
   8   6   0      112.68       89.32      4.36 o 
   9   6   0       14.37        8.00      5.44 o 
  10   6   0        2.34        4.78      2.92 o 
  11   6   0       25.33       24.36      4.95 o 
  12   6   0       55.79       48.90      8.84 o 
   1   7   0       76.94       90.02      6.31 o 
   2   7   0        2.83        1.10      3.00 o 
   3   7   0      674.62      644.94     35.10 o 
   4   7   0       26.92       21.95      4.07 o 
   5   7   0       52.62       71.58      5.80 o 
   6   7   0       33.68       26.26      4.83 o 
   7   7   0       15.84       13.53      3.82 o 
   8   7   0       48.70       53.18      5.85 o 
   9   7   0       16.93       19.40      8.12 o 
  10   7   0       11.87        7.73      4.47 o 
   0   8   0      141.69      138.31     11.42 o 
   1   8   0      392.52      364.03     14.16 o 
   2   8   0      409.59      415.32     13.12 o 
   3   8   0       72.51       70.63      9.03 o 
   4   8   0        7.39        7.79      3.71 o 
   5   8   0        2.52        6.57      3.82 o 
   6   8   0      179.18      177.14      9.23 o 
   7   8   0       24.85       20.01      4.85 o 
   8   8   0      103.03       77.61     10.65 o 
   9   8   0       53.55       57.48     10.37 o 
   1   9   0      389.15      359.28     18.66 o 
   2   9   0       10.80       14.92      4.83 o 
   3   9   0       29.19       27.44      5.24 o 
   4   9   0        0.25        1.51      3.82 o 
   5   9   0       51.11       61.75     13.17 o 
   6   9   0        5.18        4.71      4.35 o 
   0  10   0      763.28      755.11     28.92 o 
   1  10   0      213.22      213.05     16.47 o 
   2  10   0       33.52       34.68      6.46 o 
 -14   1   1        0.59       -0.88      5.21 o 
 -13   1   1        2.88       -1.72      3.85 o 
 -12   1   1      346.30      360.37      8.04 o 
 -11   1   1       86.02       84.77      4.01 o 
 -10   1   1       82.48       89.33      4.33 o 
  -9   1   1       31.05       34.89      2.83 o 
  -8   1   1       70.68       70.43      3.04 o 
  -7   1   1     2059.66     2157.39     19.65 o 
  -6   1   1     2799.72     3001.16     24.98 o 
  -5   1   1     4026.61     4098.56     31.98 o 
  -4   1   1        3.37        4.13      0.86 o 
  -3   1   1     1261.48     1215.93      9.44 o 
  -2   1   1     3348.20     3200.02     21.79 o 
  -1   1   1      147.96      133.56      2.89 o 
   0   1   1        0.03       -0.34      0.22 o 
   1   1   1      245.20      271.13      3.47 o 
   2   1   1      666.68      768.18     10.05 o 
   3   1   1     3324.87     3240.50     28.30 o 
   4   1   1      624.48      645.45      7.96 o 
   5   1   1     2507.69     2641.85     30.68 o 
   6   1   1        0.01        1.51      1.48 o 
   7   1   1      212.08      227.29      6.54 o 
   8   1   1      164.58      170.70      5.20 o 
   9   1   1      127.65      129.25      5.47 o 
  10   1   1      923.36      882.93     12.34 o 
  11   1   1      406.02      393.15      8.26 o 
  12   1   1      243.57      244.20      6.92 o 
  13   1   1        0.47        1.29      2.43 o 
  14   1   1        2.41        1.48      4.80 o 
 -14   2   1       22.02       25.64      5.70 o 
 -13   2   1       32.53       24.45      5.49 o 
 -12   2   1      559.44      541.90     10.08 o 
 -11   2   1      456.08      397.81     11.17 o 
 -10   2   1       78.76       76.23      3.68 o 
  -9   2   1       37.06       34.84      2.67 o 
  -8   2   1       72.57       76.10      3.19 o 
  -7   2   1      879.93      853.62     10.33 o 
  -6   2   1      161.40      193.86      4.65 o 
  -5   2   1     1311.96     1348.25     10.51 o 
  -4   2   1        4.01        7.72      1.05 o 
  -3   2   1      535.95      495.66      5.15 o 
  -2   2   1    44862.35    42349.85    375.14 o 
  -1   2   1      289.87      275.36      2.90 o 
   0   2   1        0.73        2.32      1.05 o 
   1   2   1    11897.06    11902.55     96.57 o 
   2   2   1     3407.49     3322.35     39.39 o 
   3   2   1       18.05       11.85      1.22 o 
   4   2   1      187.02      187.00      3.45 o 
   5   2   1     1633.00     1716.22     15.28 o 
   6   2   1       73.78       81.88      2.42 o 
   7   2   1      186.89      202.46      4.38 o 
   8   2   1       25.76       28.24      2.12 o 
   9   2   1      128.40      123.22      3.98 o 
  10   2   1      434.24      399.49     12.35 o 
  11   2   1        2.31        3.94      2.18 o 
  12   2   1      441.87      444.92     11.15 o 
  13   2   1      276.74      292.21      8.03 o 
  14   2   1        2.36        1.15      4.28 o 
 -14   3   1      419.57      456.77     16.12 o 
 -13   3   1       22.23       21.42      5.32 o 
 -12   3   1      313.62      303.71      7.67 o 
 -11   3   1      186.19      183.81      5.78 o 
 -10   3   1      290.50      259.37      5.57 o 
  -9   3   1      120.40      121.84      3.79 o 
  -8   3   1      108.77      118.80      4.10 o 
  -7   3   1        2.68        0.89      1.03 o 
  -6   3   1       40.81       51.12      2.16 o 
  -5   3   1      913.32      898.72      8.98 o 
  -4   3   1     4456.75     4722.43     32.73 o 
  -3   3   1     1775.20     1871.19     16.15 o 
  -2   3   1     1365.60     1368.73     10.79 o 
  -1   3   1      376.32      337.75      3.46 o 
   0   3   1       20.38       23.09      2.33 o 
   1   3   1      507.29      497.27      8.90 o 
   2   3   1     3752.45     3943.30     30.37 o 
   3   3   1     3823.80     3972.39     30.87 o 
   4   3   1     1267.83     1457.11     16.85 o 
   5   3   1      673.36      708.11      7.69 o 
   6   3   1       31.50       42.92      2.06 o 
   7   3   1      148.38      154.96      3.70 o 
   8   3   1       11.44        7.81      1.53 o 
   9   3   1      180.34      184.06      5.42 o 
  10   3   1       88.80      100.47      4.91 o 
  11   3   1       61.66       63.65      3.99 o 
  12   3   1       20.21       15.38      3.07 o 
  13   3   1       43.96       54.34      5.17 o 
  14   3   1        0.05       -0.65      4.73 o 
 -13   4   1       48.46       51.76      6.63 o 
 -12   4   1       40.58       42.67      4.52 o 
 -11   4   1      116.59      116.44      4.96 o 
 -10   4   1        2.41        4.01      2.15 o 
  -9   4   1      159.84      131.03      4.15 o 
  -8   4   1       58.01       65.23      2.72 o 
  -7   4   1      291.16      307.62      5.03 o 
  -6   4   1      263.11      285.11      5.01 o 
  -5   4   1        0.65       -0.72      1.10 o 
  -4   4   1      677.08      719.31      8.58 o 
  -3   4   1        0.98       -0.36      2.08 o 
  -2   4   1      151.98      154.11      2.87 o 
  -1   4   1       21.34       14.90      2.89 o 
   0   4   1      844.23      823.19     18.56 o 
   1   4   1     1105.31     1165.18     17.33 o 
   2   4   1      147.60      156.29      4.10 o 
   3   4   1      148.61      137.34      3.70 o 
   4   4   1       93.80      113.90      3.21 o 
   5   4   1      175.86      184.90      4.29 o 
   6   4   1       42.84       44.53      2.28 o 
   7   4   1      423.00      382.11      7.20 o 
   8   4   1      343.82      332.97      6.30 o 
   9   4   1      444.68      365.27      6.81 o 
  10   4   1      277.75      272.72      7.06 o 
  11   4   1      155.10      166.31      5.97 o 
  12   4   1       88.83       85.43      6.98 o 
  13   4   1        7.06        2.53      3.35 o 
 -13   5   1       10.93        6.75      6.20 o 
 -12   5   1       13.00       22.28      8.89 o 
 -11   5   1       33.21       28.04      3.77 o 
 -10   5   1       14.63       16.21      2.72 o 
  -9   5   1       16.61       27.72      2.35 o 
  -8   5   1        9.38        3.04      1.73 o 
  -7   5   1        2.76        4.76      1.81 o 
  -6   5   1       58.55       61.98      3.29 o 
  -5   5   1      128.38      131.70      3.81 o 
  -4   5   1      371.87      426.94      6.39 o 
  -3   5   1      911.80      961.37     10.13 o 
  -2   5   1       15.27       12.39      2.01 o 
  -1   5   1        8.84        9.42      2.52 o 
   0   5   1      211.75      203.86      6.89 o 
   1   5   1      318.66      296.93      8.32 o 
   2   5   1      625.14      657.87     13.01 o 
   3   5   1       16.34       17.97      1.58 o 
   4   5   1       61.40       56.18      2.97 o 
   5   5   1       75.65       88.47      3.72 o 
   6   5   1      198.02      199.17      5.00 o 
   7   5   1        3.49        6.41      1.58 o 
   8   5   1       61.96       70.08      3.86 o 
   9   5   1       45.64       42.19      5.25 o 
  10   5   1       94.95      107.34      4.96 o 
  11   5   1       45.10       50.50      4.67 o 
  12   5   1       60.01       56.17      5.07 o 
 -11   6   1        5.59        2.70      3.77 o 
 -10   6   1      126.83      138.29      6.61 o 
  -9   6   1        2.22        5.12      2.36 o 
  -8   6   1        9.17       12.18      3.55 o 
  -7   6   1      136.14      134.80      7.01 o 
  -6   6   1       40.45       34.17      4.24 o 
  -5   6   1       75.18       67.42      5.46 o 
  -4   6   1        7.75        3.64      2.66 o 
  -3   6   1     1140.39     1144.14     20.12 o 
  -2   6   1        2.83        1.42      2.52 o 
  -1   6   1      166.20      149.25      7.99 o 
   0   6   1        0.48        2.79      2.50 o 
   1   6   1      376.26      408.32     12.43 o 
   2   6   1       22.36       21.00      3.92 o 
   3   6   1      178.32      195.50      7.60 o 
   4   6   1      814.14      825.17     16.50 o 
   5   6   1      105.26       98.73      5.96 o 
   6   6   1      200.09      186.21     11.77 o 
   7   6   1      267.33      247.83      7.22 o 
   8   6   1      379.18      402.90      8.38 o 
   9   6   1      116.91      114.97      6.78 o 
  10   6   1        0.26        0.59      2.81 o 
  11   6   1        3.94       -1.76      3.08 o 
 -10   7   1      140.33      146.96     21.46 o 
  -9   7   1        0.56        3.26      8.92 o 
  -8   7   1       27.34       21.95      4.44 o 
  -7   7   1       51.61       48.58      5.55 o 
  -6   7   1       69.18       73.82      6.00 o 
  -5   7   1      302.05      277.36     10.23 o 
  -4   7   1        0.32        1.28      5.16 o 
  -3   7   1       85.53       98.10     16.33 o 
  -2   7   1       32.92       40.98      4.83 o 
  -1   7   1        3.81       -1.33      2.63 o 
   0   7   1       22.77       22.98      4.06 o 
   1   7   1      400.19      371.52     11.30 o 
   2   7   1       24.37       18.32      3.88 o 
   3   7   1      288.39      298.79     18.99 o 
   4   7   1       25.58       29.25      4.46 o 
   5   7   1       41.97       39.86      4.77 o 
   6   7   1       33.65       33.06      4.91 o 
   7   7   1       69.94       57.57      5.59 o 
   8   7   1        7.28        8.99      5.52 o 
   9   7   1       11.80       13.28      4.52 o 
  10   7   1      107.36      127.73      8.71 o 
  -9   8   1        0.83       -4.26      4.28 o 
  -8   8   1      117.62      118.58      8.46 o 
  -7   8   1      472.39      412.59     13.69 o 
  -6   8   1      230.08      227.47     10.30 o 
  -5   8   1       13.19       14.18      4.21 o 
  -4   8   1      223.76      226.16     10.14 o 
  -3   8   1       58.60       60.83     13.09 o 
  -2   8   1      581.36      550.94     15.12 o 
  -1   8   1       33.03       35.53      5.21 o 
   0   8   1       99.26       93.80     23.16 o 
   1   8   1        0.50        5.18      4.69 o 
   2   8   1       70.47       83.79      6.81 o 
   3   8   1       14.59       16.70      4.11 o 
   4   8   1        9.96       11.46      4.36 o 
   5   8   1      260.31      252.80     10.41 o 
   6   8   1      281.00      259.57     10.89 o 
   7   8   1       12.47        7.70      4.09 o 
   8   8   1       58.91       78.38     10.76 o 
   9   8   1       14.14        7.15      6.28 o 
  -7   9   1        9.08       11.58      5.06 o 
  -6   9   1        0.47        0.86      6.28 o 
  -5   9   1      215.21      217.51     15.23 o 
  -4   9   1        9.45        0.62      4.04 o 
  -3   9   1        7.82        4.05      4.25 o 
  -2   9   1        3.49       -2.17      3.69 o 
  -1   9   1      362.95      366.67     13.18 o 
   0   9   1      502.22      473.30     14.94 o 
   1   9   1       24.59       24.98      6.23 o 
   2   9   1        0.29       -4.68      3.30 o 
   3   9   1       47.62       44.48      6.11 o 
   4   9   1        0.45        4.03      4.04 o 
   5   9   1       90.41       85.44      7.56 o 
   6   9   1       14.53       13.03      4.94 o 
  -2  10   1      182.87      205.74     11.21 o 
  -1  10   1       26.84       16.53      5.63 o 
   0  10   1       58.94       58.10      7.31 o 
   1  10   1       17.79       19.42      5.63 o 
   2  10   1      103.20      104.35     12.82 o 
 -15   0   2       17.07       17.78      7.68 o 
 -14   0   2        1.34        9.93      6.15 o 
 -13   0   2      282.96      257.08     16.19 o 
 -12   0   2       60.72       67.34      9.00 o 
 -11   0   2      148.07      153.44      8.59 o 
 -10   0   2      348.06      349.88     24.29 o 
  -9   0   2      836.63      788.81     14.63 o 
  -8   0   2      505.23      567.44     21.24 o 
  -7   0   2      833.88      880.96     14.14 o 
  -6   0   2      220.14      234.65      5.93 o 
  -5   0   2       98.10      125.83      3.81 o 
  -4   0   2      509.11      470.15      7.49 o 
  -3   0   2      907.55      844.18      9.10 o 
  -2   0   2     4232.88     4217.33     32.29 o 
  -1   0   2     3288.16     3268.76     44.98 o 
   0   0   2     7726.21     7001.60    313.78 o 
   1   0   2     2641.19     2551.72     38.04 o 
   2   0   2     3231.89     3167.23     33.84 o 
   3   0   2       86.39       88.20      4.34 o 
   4   0   2      107.14      132.66      5.87 o 
   5   0   2       57.27       58.73      4.72 o 
   6   0   2      121.03       78.49      5.49 o 
   7   0   2     3591.94     3592.02     59.28 o 
   8   0   2       10.55       15.04      3.73 o 
   9   0   2      348.89      321.57     12.84 o 
  10   0   2     4008.54     3924.06     49.97 o 
  11   0   2      259.21      272.04      9.94 o 
  12   0   2        0.75        0.33      3.27 o 
  13   0   2      108.30       98.68      7.32 o 
  14   0   2      240.33      299.12     19.21 o 
 -15   1   2       12.24       19.69      5.95 o 
 -14   1   2        1.91        1.26      4.03 o 
 -13   1   2       94.44       91.18      7.53 o 
 -12   1   2        6.38        7.93      3.82 o 
 -11   1   2       15.42       19.17      2.45 o 
 -10   1   2      122.82      123.39      4.26 o 
  -9   1   2        0.00        0.53      1.37 o 
  -8   1   2      311.16      301.07      5.64 o 
  -7   1   2      289.70      311.43      7.57 o 
  -6   1   2     2386.51     2553.12     21.63 o 
  -5   1   2      601.88      617.46      7.06 o 
  -4   1   2     1271.27     1229.07     10.08 o 
  -3   1   2     1540.94     1486.49     16.23 o 
  -2   1   2      422.95      380.03      4.36 o 
  -1   1   2     6071.76     6120.89     37.16 o 
   0   1   2     1656.94     1538.84     13.99 o 
   1   1   2     3187.26     3129.59     40.94 o 
   2   1   2      123.35      142.83      2.23 o 
   3   1   2      343.28      323.38      3.96 o 
   4   1   2        0.14       -0.05      0.90 o 
   5   1   2      160.78      149.90      4.87 o 
   6   1   2        3.26       -0.59      3.21 o 
   7   1   2      286.11      279.55      7.57 o 
   8   1   2     1205.95     1223.21     34.93 o 
   9   1   2      211.08      229.68     14.96 o 
  10   1   2       37.72       35.04      3.48 o 
  11   1   2        3.97        2.69      2.21 o 
  12   1   2       43.28       45.01      3.79 o 
  13   1   2      157.89      161.35     10.98 o 
  14   1   2        8.55        8.17      4.95 o 
 -14   2   2       80.66       79.78     19.59 o 
 -13   2   2        5.12        0.60      4.16 o 
 -12   2   2       54.49       62.25      4.76 o 
 -11   2   2      414.50      377.22      7.75 o 
 -10   2   2      269.61      250.14      6.00 o 
  -9   2   2      144.88      141.31      4.39 o 
  -8   2   2       22.39       28.10      2.17 o 
  -7   2   2      547.57      522.62      7.47 o 
  -6   2   2      170.26      198.68      8.47 o 
  -5   2   2     1239.61     1359.53     11.60 o 
  -4   2   2     1123.70     1167.73      9.20 o 
  -3   2   2     1199.37     1230.71     10.13 o 
  -2   2   2    56751.73    53482.59    508.48 o 
  -1   2   2     2373.28     2290.93     14.88 o 
   0   2   2     1572.06     1520.85     13.00 o 
   1   2   2      933.31      890.52      9.72 o 
   2   2   2     1079.76     1141.74     11.87 o 
   3   2   2      466.79      510.50      7.83 o 
   4   2   2        1.25        0.60      0.79 o 
   5   2   2      624.55      578.45      9.91 o 
   6   2   2     1426.69     1409.30     13.51 o 
   7   2   2       13.54       19.88      1.93 o 
   8   2   2       66.68       73.06      2.99 o 
   9   2   2       44.95       38.62      5.15 o 
  10   2   2        1.20        1.27      2.95 o 
  11   2   2      182.07      200.62      6.25 o 
  12   2   2      717.42      715.73     15.73 o 
  13   2   2       98.51       79.08      4.91 o 
  14   2   2        1.07       -1.33      4.19 o 
 -14   3   2      163.54      155.39     10.11 o 
 -13   3   2      166.39      189.59     10.06 o 
 -12   3   2       62.80       72.12      5.07 o 
 -11   3   2       20.89       20.66      2.72 o 
 -10   3   2      545.38      481.28      8.98 o 
  -9   3   2      321.58      280.31      6.57 o 
  -8   3   2      103.40      106.82      3.31 o 
  -7   3   2      151.23      157.03      3.75 o 
  -6   3   2      305.27      305.57      4.92 o 
  -5   3   2     1024.09      981.83      9.57 o 
  -4   3   2      221.78      200.02      3.96 o 
  -3   3   2      397.16      395.55      4.72 o 
  -2   3   2       94.00       71.06      1.75 o 
  -1   3   2       85.21       93.42      1.72 o 
   0   3   2      971.28      862.18     12.84 o 
   1   3   2     1380.94     1431.28     18.57 o 
   2   3   2     2810.45     2867.69     44.43 o 
   3   3   2       76.46      100.42      3.25 o 
   4   3   2     1889.73     2078.29     23.32 o 
   5   3   2      349.95      336.33      5.58 o 
   6   3   2     1164.46     1262.49     11.81 o 
   7   3   2      110.55      123.07      3.55 o 
   8   3   2      174.19      172.86      4.74 o 
   9   3   2       37.93       42.04      4.93 o 
  10   3   2       72.70       63.36      3.81 o 
  11   3   2      283.28      291.29      7.55 o 
  12   3   2       40.87       42.06      4.43 o 
  13   3   2        3.72        4.53      2.75 o 
 -13   4   2        8.26       10.39      6.34 o 
 -12   4   2       64.46       64.79      5.04 o 
 -11   4   2       68.12       86.03      4.31 o 
 -10   4   2       39.43       61.49      3.40 o 
  -9   4   2       72.40       61.10      3.05 o 
  -8   4   2        1.06        0.64      1.30 o 
  -7   4   2      118.80      113.65      3.66 o 
  -6   4   2       54.94       66.40      3.00 o 
  -5   4   2       66.90       63.27      2.72 o 
  -4   4   2     1476.84     1597.28     15.19 o 
  -3   4   2     1095.45     1163.18     10.23 o 
  -2   4   2      649.03      701.05      6.65 o 
  -1   4   2       40.44       47.27      2.22 o 
   0   4   2       40.57       35.62      4.47 o 
   1   4   2     2298.72     2225.30     28.07 o 
   2   4   2      545.10      531.52      8.43 o 
   3   4   2     1192.07     1235.56     12.36 o 
   4   4   2      677.33      702.83      8.66 o 
   5   4   2       45.31       52.25      2.51 o 
   6   4   2      200.82      222.75      4.55 o 
   7   4   2      407.05      414.10      6.46 o 
   8   4   2        9.23        0.35      1.63 o 
   9   4   2      187.06      180.37      5.60 o 
  10   4   2        4.44        4.46      3.11 o 
  11   4   2        0.89        0.15      2.36 o 
  12   4   2       94.47       98.76      9.68 o 
  13   4   2      530.66      595.15     12.13 o 
 -13   5   2       32.00       61.58     10.15 o 
 -12   5   2      165.14      140.42     12.18 o 
 -11   5   2       10.13        8.62      3.49 o 
 -10   5   2       77.42       71.85      5.58 o 
  -9   5   2      127.91       95.02      3.82 o 
  -8   5   2       34.36       31.06      2.50 o 
  -7   5   2      131.93      131.13      4.32 o 
  -6   5   2        0.72        1.33      1.51 o 
  -5   5   2      500.46      516.16      9.65 o 
  -4   5   2      145.73      136.32      3.60 o 
  -3   5   2        0.01        1.53      1.03 o 
  -2   5   2      118.92      132.38      2.73 o 
  -1   5   2       27.47       21.97      2.09 o 
   0   5   2        3.44        2.66      1.17 o 
   1   5   2     1757.62     1762.23     24.89 o 
   2   5   2     2540.36     2558.76     32.92 o 
   3   5   2       90.97       91.01      4.08 o 
   4   5   2      405.64      432.08      8.38 o 
   5   5   2       78.63       78.30      3.20 o 
   6   5   2        9.37        9.48      1.87 o 
   7   5   2       44.15       49.12      2.74 o 
   8   5   2      155.39      160.86      5.26 o 
   9   5   2       76.21       68.46      4.02 o 
  10   5   2       43.30       39.93      3.60 o 
  11   5   2        0.02       -3.43      2.70 o 
  12   5   2       45.65       53.66      6.52 o 
 -10   6   2        4.31       10.64      4.06 o 
  -9   6   2       24.41       33.41      3.85 o 
  -8   6   2      205.35      188.22      8.37 o 
  -7   6   2      100.97      106.81      6.49 o 
  -6   6   2      384.70      393.11     13.12 o 
  -5   6   2      833.58      821.95     16.93 o 
  -4   6   2      791.85      763.24     16.01 o 
  -3   6   2        9.12       13.37      3.38 o 
  -2   6   2      108.41      126.69      8.84 o 
  -1   6   2      393.06      367.53     10.32 o 
   0   6   2       36.15       36.09      3.96 o 
   1   6   2      546.02      524.39     12.42 o 
   2   6   2       33.19       35.51      4.00 o 
   3   6   2        5.04        5.09      4.56 o 
   4   6   2      190.01      178.24      7.36 o 
   5   6   2      220.00      232.55      8.43 o 
   6   6   2       91.01       94.53      5.93 o 
   7   6   2       35.41       29.95      2.95 o 
   8   6   2        1.36        2.02      2.61 o 
   9   6   2      122.88      130.90      5.51 o 
  10   6   2       22.39       28.73      3.52 o 
  11   6   2        0.21        0.00      4.46 o 
 -10   7   2       51.11       60.18     13.69 o 
  -9   7   2      170.25      180.27      8.47 o 
  -8   7   2       28.79       24.62      4.60 o 
  -7   7   2      610.58      586.33     15.42 o 
  -6   7   2      354.13      331.58     27.80 o 
  -5   7   2      109.08      106.72      6.89 o 
  -4   7   2        0.27        0.44      6.23 o 
  -3   7   2      739.77      751.22     16.86 o 
  -2   7   2      203.60      185.91      8.23 o 
  -1   7   2        7.71        3.94      4.56 o 
   0   7   2       51.63       47.78      5.08 o 
   1   7   2        2.42        1.30      2.77 o 
   2   7   2       67.83       74.45      7.30 o 
   3   7   2        0.00       -0.90      3.16 o 
   4   7   2        6.78        4.24      3.05 o 
   5   7   2      253.32      236.65      9.20 o 
   6   7   2       87.08       67.21      5.79 o 
   7   7   2        0.31        3.48      3.51 o 
   8   7   2       10.28       15.59      4.73 o 
   9   7   2       75.41       82.35      9.11 o 
  10   7   2        4.99        1.97      3.98 o 
  -9   8   2       24.73       20.14      7.74 o 
  -8   8   2        7.73       14.28      7.11 o 
  -7   8   2        0.21        3.51      8.81 o 
  -6   8   2      113.14      104.15      7.64 o 
  -5   8   2      282.53      291.91     11.46 o 
  -4   8   2      151.23      156.02     13.12 o 
  -3   8   2       54.31       55.40      6.04 o 
  -2   8   2      536.46      536.75     14.94 o 
  -1   8   2      319.48      311.56     11.58 o 
   0   8   2       28.11       25.54     10.24 o 
   1   8   2      124.33      117.29      7.74 o 
   2   8   2       29.71       27.60      4.66 o 
   3   8   2       76.74       70.15      6.17 o 
   4   8   2       72.10       79.15      6.55 o 
   5   8   2      306.23      289.58     11.08 o 
   6   8   2      230.57      236.75     10.26 o 
   7   8   2       28.21       20.36      7.19 o 
   8   8   2        5.84        5.65      4.42 o 
  -7   9   2        0.24       -1.13      4.30 o 
  -6   9   2        8.36       14.10      4.86 o 
  -5   9   2      139.55      132.83      8.97 o 
  -4   9   2       27.23       41.55      6.12 o 
  -3   9   2      172.79      184.41     10.20 o 
  -2   9   2       51.08       62.46      6.69 o 
  -1   9   2        7.89        8.50      4.40 o 
   0   9   2       48.63       45.16      6.02 o 
   1   9   2      144.74      131.63      8.61 o 
   2   9   2        1.72        5.73      3.96 o 
   3   9   2        9.60        3.79      3.93 o 
   4   9   2       16.17       26.35      6.64 o 
   5   9   2       10.80        6.78      4.01 o 
   6   9   2       24.16       16.62      5.07 o 
  -2  10   2       50.32       59.12      7.23 o 
  -1  10   2       26.21       30.72      6.39 o 
   0  10   2      234.11      253.47     13.39 o 
   1  10   2      501.67      506.96     16.71 o 
   2  10   2       99.24      114.87      9.15 o 
 -15   1   3        1.02        5.53      4.77 o 
 -14   1   3       72.16       60.18      7.11 o 
 -13   1   3       38.44       28.87      5.51 o 
 -12   1   3      291.89      260.11     10.71 o 
 -11   1   3        2.94        1.35      1.81 o 
 -10   1   3        3.77        6.94      1.78 o 
  -9   1   3      158.95      171.66      4.44 o 
  -8   1   3      277.74      272.26      6.46 o 
  -7   1   3      157.90      181.79      3.90 o 
  -6   1   3     1504.93     1564.25     14.39 o 
  -5   1   3       33.38       38.46      1.55 o 
  -4   1   3     2390.76     2341.53     15.84 o 
  -3   1   3     4865.03     4841.08     33.31 o 
  -2   1   3     4642.50     4446.04     33.83 o 
  -1   1   3      840.88      851.90      6.25 o 
   0   1   3    25319.50    23789.40    151.92 o 
   1   1   3     1726.13     1754.85     13.77 o 
   2   1   3       22.91       24.68      1.40 o 
   3   1   3     1158.68     1184.02     15.75 o 
   4   1   3      144.28      145.11      3.00 o 
   5   1   3      194.41      193.27      5.23 o 
   6   1   3      109.97      103.81      5.90 o 
   7   1   3       60.54       46.25      3.61 o 
   8   1   3        1.64        4.51      2.19 o 
   9   1   3      690.56      668.47     37.54 o 
  10   1   3      161.12      152.94      7.14 o 
  11   1   3      158.51      156.53      6.96 o 
  12   1   3       11.38        9.88      2.71 o 
  13   1   3       35.53       47.83      4.29 o 
  14   1   3       37.54       40.75      4.37 o 
 -14   2   3       70.17       78.36      7.60 o 
 -13   2   3       11.37       11.60      4.66 o 
 -12   2   3      247.79      253.04     14.87 o 
 -11   2   3      479.36      447.71      8.34 o 
 -10   2   3        0.01        3.14      1.71 o 
  -9   2   3       41.80       42.09      2.66 o 
  -8   2   3      512.98      538.12      7.88 o 
  -7   2   3        0.49       -0.76      1.07 o 
  -6   2   3      190.20      201.37      4.35 o 
  -5   2   3     3885.07     4142.78     29.66 o 
  -4   2   3        5.53        9.70      1.00 o 
  -3   2   3        1.79       -0.97      0.64 o 
  -2   2   3    15455.40    14864.53     88.39 o 
  -1   2   3     2163.89     1979.34     13.24 o 
   0   2   3       45.32       31.12      1.12 o 
   1   2   3       27.82       24.00      1.45 o 
   2   2   3       42.18       65.18      3.99 o 
   3   2   3       10.46        1.47      1.04 o 
   4   2   3       76.97       69.03      2.44 o 
   5   2   3      966.54      993.39     10.11 o 
   6   2   3      341.02      324.19      5.63 o 
   7   2   3      586.40      573.53      8.76 o 
   8   2   3      372.26      350.71     12.98 o 
   9   2   3       48.84       50.07      4.42 o 
  10   2   3      628.75      638.33     13.79 o 
  11   2   3      668.13      676.56     13.19 o 
  12   2   3      373.72      391.72     10.96 o 
  13   2   3      130.91      157.61      6.47 o 
  14   2   3        4.27        6.20      4.22 o 
 -14   3   3      220.92      212.45     11.06 o 
 -13   3   3       28.64       27.78      5.43 o 
 -12   3   3       27.23       28.14      4.95 o 
 -11   3   3        2.42       -1.25      1.88 o 
 -10   3   3      323.62      279.59      6.29 o 
  -9   3   3      242.10      260.59      6.85 o 
  -8   3   3       22.09       27.42      3.50 o 
  -7   3   3      639.96      644.84      7.80 o 
  -6   3   3       41.28       44.97      2.14 o 
  -5   3   3      690.84      600.73      7.03 o 
  -4   3   3      390.90      388.01      5.11 o 
  -3   3   3      258.54      266.85      4.58 o 
  -2   3   3      129.18      116.44      2.99 o 
  -1   3   3       12.86       10.31      0.71 o 
   0   3   3     1625.72     1647.30     19.92 o 
   1   3   3        2.01        2.74      1.76 o 
   2   3   3       49.06       51.15      2.42 o 
   3   3   3     2575.49     2756.61     41.22 o 
   4   3   3       27.71       30.69      2.06 o 
   5   3   3      238.50      216.92      4.86 o 
   6   3   3     1197.67     1229.04     12.88 o 
   7   3   3       58.80       56.22      3.46 o 
   8   3   3       17.09       18.19      2.28 o 
   9   3   3       72.57       75.01      7.32 o 
  10   3   3       26.40       28.41      4.15 o 
  11   3   3       44.87       46.15      3.77 o 
  12   3   3      279.14      286.80      8.07 o 
  13   3   3        0.71        0.39      2.76 o 
 -14   4   3      208.64      258.35     12.39 o 
 -13   4   3       42.54       43.48      6.15 o 
 -12   4   3       99.08      103.31      7.39 o 
 -11   4   3        9.54        6.20      2.29 o 
 -10   4   3       63.36       54.33      3.13 o 
  -9   4   3      541.91      537.32      8.88 o 
  -8   4   3       31.89       26.18      2.91 o 
  -7   4   3        0.37        1.04      1.47 o 
  -6   4   3      304.39      276.22      5.57 o 
  -5   4   3      956.14      907.15     10.63 o 
  -4   4   3     4799.00     4834.53     48.22 o 
  -3   4   3      274.15      273.37      4.05 o 
  -2   4   3     1230.63     1233.53     10.46 o 
  -1   4   3      827.92      820.49      7.42 o 
   0   4   3        5.17        3.81      1.67 o 
   1   4   3      110.27      109.03      5.16 o 
   2   4   3     1622.63     1638.87     22.18 o 
   3   4   3       18.07       26.19      2.29 o 
   4   4   3      451.30      460.11      9.77 o 
   5   4   3       16.35       11.57      1.64 o 
   6   4   3      828.77      835.31      9.45 o 
   7   4   3       59.85       67.09      2.87 o 
   8   4   3       93.86       78.27      3.77 o 
   9   4   3      301.40      294.07      6.92 o 
  10   4   3       53.77       45.50      4.20 o 
  11   4   3       38.57       43.46      3.85 o 
  12   4   3       59.23       57.58      4.53 o 
  13   4   3       30.77       56.28      5.68 o 
 -13   5   3        8.20       -4.67      5.38 o 
 -12   5   3       14.33       18.61      7.03 o 
 -11   5   3       41.74       58.27      5.86 o 
 -10   5   3        2.78        4.36      2.22 o 
  -9   5   3      311.09      263.83      5.90 o 
  -8   5   3       52.62       42.75      3.03 o 
  -7   5   3        4.32        5.24      1.89 o 
  -6   5   3       99.14       96.73      4.45 o 
  -5   5   3       60.60       64.64      2.95 o 
  -4   5   3      297.90      316.32      5.52 o 
  -3   5   3       17.62       16.83      1.66 o 
  -2   5   3        2.52        3.21      0.83 o 
  -1   5   3        2.86        6.74      1.49 o 
   0   5   3        0.15       -0.19      1.27 o 
   1   5   3       27.65       23.61      3.04 o 
   2   5   3      487.79      472.47     10.73 o 
   3   5   3      596.60      655.72     23.55 o 
   4   5   3       55.29       51.17      2.58 o 
   5   5   3       29.28       31.96      2.32 o 
   6   5   3       22.68       17.90      2.01 o 
   7   5   3      323.69      332.39      7.05 o 
   8   5   3       99.84      106.16      5.39 o 
   9   5   3       67.80       65.76      4.73 o 
  10   5   3        0.62        3.91      2.87 o 
  11   5   3       16.66       20.77      3.90 o 
  12   5   3      163.19      199.40      8.51 o 
 -10   6   3       85.59       79.68      8.34 o 
  -9   6   3        8.56        9.01      2.96 o 
  -8   6   3        2.38        1.26      2.91 o 
  -7   6   3        1.12        1.76      2.94 o 
  -6   6   3      136.32      146.59      7.31 o 
  -5   6   3      167.35      176.79      7.78 o 
  -4   6   3     1521.59     1521.22     24.76 o 
  -3   6   3       18.75       16.23      3.34 o 
  -2   6   3      358.86      364.32     10.40 o 
  -1   6   3      487.67      476.67     14.38 o 
   0   6   3       23.19       26.79      3.61 o 
   1   6   3      241.56      228.47      8.21 o 
   2   6   3       41.67       40.56      4.05 o 
   3   6   3      338.47      363.64     10.28 o 
   4   6   3      321.77      320.00     22.26 o 
   5   6   3       73.54       66.00      5.04 o 
   6   6   3      296.77      284.94      9.34 o 
   7   6   3      468.72      434.27     10.58 o 
   8   6   3      301.49      295.07      8.99 o 
   9   6   3       27.29       21.10      4.49 o 
  10   6   3       55.50       76.56      5.55 o 
  11   6   3       59.84       61.65      5.56 o 
 -10   7   3       39.52       48.71      6.17 o 
  -9   7   3        0.04        1.82      8.15 o 
  -8   7   3        1.50       -2.34      7.52 o 
  -7   7   3       33.15       27.27      4.67 o 
  -6   7   3       85.75       88.45      9.17 o 
  -5   7   3       30.22       23.19      4.39 o 
  -4   7   3        7.98       10.01      3.52 o 
  -3   7   3      392.43      377.77     11.80 o 
  -2   7   3      582.40      610.26     14.88 o 
  -1   7   3      135.98      127.58      7.01 o 
   0   7   3      313.06      305.08     10.23 o 
   1   7   3        0.12       -1.55      2.62 o 
   2   7   3        9.67       10.26      3.84 o 
   3   7   3       10.44        9.48      3.28 o 
   4   7   3      158.84      157.02     12.65 o 
   5   7   3       17.07       15.21      5.10 o 
   6   7   3      106.97      121.27      7.11 o 
   7   7   3        1.40       -5.54      4.78 o 
   8   7   3       14.87       14.21      4.52 o 
   9   7   3        6.57        7.50      4.78 o 
  10   7   3        0.08        0.99      5.87 o 
  -9   8   3        1.11        2.78      5.08 o 
  -8   8   3       43.30       56.15      6.70 o 
  -7   8   3        3.75       -1.68      3.51 o 
  -6   8   3      266.94      250.51     10.93 o 
  -5   8   3        8.78       12.02      7.24 o 
  -4   8   3      115.45      121.55     11.50 o 
  -3   8   3       95.89       89.35      6.93 o 
  -2   8   3       61.33       55.76      6.01 o 
  -1   8   3       50.58       44.29      5.55 o 
   0   8   3        6.84        0.49      3.20 o 
   1   8   3      330.86      317.08     11.48 o 
   2   8   3      117.34      104.42      7.16 o 
   3   8   3       82.57       79.07      6.52 o 
   4   8   3       30.79       24.45      4.71 o 
   5   8   3       33.32       38.15      5.45 o 
   6   8   3       10.92       10.80      4.20 o 
   7   8   3      121.66      132.11     12.51 o 
   8   8   3        6.27       12.50      9.30 o 
  -7   9   3      102.90      117.53     16.96 o 
  -6   9   3        0.79        3.14      7.30 o 
  -5   9   3       22.36       29.14      5.65 o 
  -4   9   3       77.73       64.37      7.08 o 
  -3   9   3      137.43      154.14      9.31 o 
  -2   9   3        0.19        0.25      3.74 o 
  -1   9   3      486.18      459.78     28.87 o 
   0   9   3       64.39       47.24      6.19 o 
   1   9   3       56.01       45.28      7.88 o 
   2   9   3        0.17       -3.35      3.59 o 
   3   9   3        0.00       -0.76      3.52 o 
   4   9   3       11.37       10.76      4.46 o 
   5   9   3        2.15       -5.51      3.67 o 
   6   9   3       74.43       78.10     11.25 o 
  -2  10   3        2.92       -0.75      4.48 o 
  -1  10   3      251.81      216.22     26.78 o 
   0  10   3       14.56       14.99      7.24 o 
   1  10   3       11.76       13.47      5.24 o 
 -15   0   4       39.71       32.05      9.60 o 
 -14   0   4       32.06       30.24      8.12 o 
 -12   0   4       86.04       84.80      9.66 o 
 -11   0   4       62.98       60.54      7.96 o 
 -10   0   4        0.99        4.51      2.39 o 
  -9   0   4       10.10       12.87      4.34 o 
  -8   0   4     1698.33     1752.15     23.54 o 
  -7   0   4     5333.85     5579.24     60.73 o 
  -6   0   4     2072.35     2065.21     21.23 o 
  -5   0   4       18.67        8.62      1.73 o 
  -4   0   4      754.17      811.10      9.15 o 
  -3   0   4     6739.91     6491.38    136.55 o 
  -2   0   4      106.46      132.07      3.83 o 
  -1   0   4     3881.15     3536.12     35.04 o 
   0   0   4      513.48      468.76      9.19 o 
   1   0   4      966.74      827.34     15.53 o 
   2   0   4      779.47      753.10      9.77 o 
   3   0   4     2893.63     2959.19     47.31 o 
   4   0   4     2371.91     2410.17     40.83 o 
   5   0   4      914.33      940.40     20.97 o 
   6   0   4       20.10       36.33      4.39 o 
   7   0   4       90.43       84.91      6.64 o 
   8   0   4      766.15      735.90     20.42 o 
   9   0   4     1802.19     1802.43     38.15 o 
  10   0   4     4475.91     4310.08     75.14 o 
  11   0   4      422.01      433.21     17.62 o 
  12   0   4        2.90        7.01      3.74 o 
  13   0   4        0.08        2.51      3.80 o 
  14   0   4        3.30       -4.97      5.08 o 
 -15   1   4       28.05       38.65      6.94 o 
 -14   1   4        8.13        2.29      3.97 o 
 -13   1   4        6.76        2.55      4.20 o 
 -12   1   4      654.18      606.74     28.43 o 
 -11   1   4      209.77      186.14      8.75 o 
 -10   1   4        2.39        4.52      1.67 o 
  -9   1   4        8.45        6.01      1.50 o 
  -8   1   4     1301.76     1312.99     13.52 o 
  -7   1   4        1.17       -0.12      0.96 o 
  -6   1   4      189.30      206.85      3.49 o 
  -5   1   4     2211.89     2245.62     15.73 o 
  -4   1   4     1081.64     1005.32      7.91 o 
  -3   1   4     2194.29     2295.77     19.62 o 
  -2   1   4    10011.76    10197.26     87.83 o 
  -1   1   4      132.68      104.82      4.89 o 
   0   1   4     1026.65      956.89      7.60 o 
   1   1   4     1216.16     1207.55     11.48 o 
   2   1   4     3172.37     3202.85     24.23 o 
   3   1   4     1944.35     1916.75     16.60 o 
   4   1   4     2040.08     2158.35     17.50 o 
   5   1   4      711.96      747.14      8.37 o 
   6   1   4      158.54      144.67      3.36 o 
   7   1   4       64.45       48.17      2.35 o 
   8   1   4       40.01       36.79      4.88 o 
   9   1   4       45.02       59.23      4.77 o 
  10   1   4        6.81        1.98      2.79 o 
  11   1   4      166.68      161.00      7.88 o 
  12   1   4        4.21        4.06      2.44 o 
  13   1   4       39.37       39.63      5.47 o 
  14   1   4        0.00       -1.28      4.81 o 
 -15   2   4        3.96       -0.97      7.14 o 
 -14   2   4       11.70       14.41      4.95 o 
 -13   2   4        0.01       -2.63      3.26 o 
 -12   2   4       63.88       43.44      5.63 o 
 -11   2   4       22.60       21.07      4.31 o 
 -10   2   4       99.95      100.43      3.86 o 
  -9   2   4      198.92      223.21      5.06 o 
  -8   2   4       31.32       37.94      3.84 o 
  -7   2   4       25.42       24.26      1.91 o 
  -6   2   4      480.23      555.77      6.52 o 
  -5   2   4       53.67       61.31      2.35 o 
  -4   2   4        1.13       -0.97      0.64 o 
  -3   2   4      262.43      282.16      3.57 o 
  -2   2   4     1663.59     1687.10     12.00 o 
  -1   2   4     7845.66     7622.71     46.40 o 
   0   2   4     1724.49     1713.90     12.82 o 
   1   2   4      515.99      541.11      6.94 o 
   2   2   4       22.96       24.01      1.49 o 
   3   2   4       22.02       27.91      1.85 o 
   4   2   4      819.59      823.00     10.58 o 
   5   2   4     1672.12     1772.41     19.55 o 
   6   2   4       28.46       31.09      1.74 o 
   7   2   4      657.58      626.73     10.06 o 
   8   2   4     1670.39     1624.82     24.86 o 
   9   2   4        8.50       11.59      6.81 o 
  10   2   4       91.37       88.90      6.11 o 
  11   2   4      113.22      122.55      6.08 o 
  12   2   4      200.79      219.02      7.15 o 
  13   2   4       38.99       47.92      4.39 o 
 -14   3   4       22.55       19.77      5.61 o 
 -13   3   4        1.59        0.05      4.08 o 
 -12   3   4        1.09        3.48      3.66 o 
 -11   3   4      344.54      298.91     11.20 o 
 -10   3   4      129.38      131.17      4.07 o 
  -9   3   4      290.97      292.02      5.51 o 
  -8   3   4       37.65       32.83      2.11 o 
  -7   3   4      152.21      131.95      3.37 o 
  -6   3   4      744.69      763.61      8.72 o 
  -5   3   4       26.21       27.19      1.74 o 
  -4   3   4      208.59      216.08      3.78 o 
  -3   3   4     1573.21     1513.48     11.51 o 
  -2   3   4      786.17      828.84      7.04 o 
  -1   3   4     1907.12     1994.33     13.82 o 
   0   3   4      586.18      667.28      8.38 o 
   1   3   4      372.52      365.67      6.13 o 
   2   3   4      754.14      808.96     10.26 o 
   3   3   4       96.00       91.11      3.11 o 
   4   3   4       79.41       68.33      2.95 o 
   5   3   4       69.54       72.07      2.69 o 
   6   3   4        5.79        2.43      1.29 o 
   7   3   4      283.93      284.45      6.88 o 
   8   3   4       80.30       72.32      5.73 o 
   9   3   4       67.61       67.93      5.41 o 
  10   3   4       50.54       52.04      4.28 o 
  11   3   4       43.98       41.99      4.20 o 
  12   3   4      666.72      667.07     12.47 o 
  13   3   4      161.40      218.17      7.75 o 
 -14   4   4      103.36       97.94      8.52 o 
 -13   4   4        1.34       -4.80      3.76 o 
 -12   4   4       10.78       10.30      4.00 o 
 -11   4   4        6.96        2.21      2.07 o 
 -10   4   4      160.03      172.11     10.19 o 
  -9   4   4        1.63        1.50      1.78 o 
  -8   4   4      119.17      126.01      7.38 o 
  -7   4   4        3.03       -0.45      1.44 o 
  -6   4   4      165.46      159.23      4.38 o 
  -5   4   4      310.86      294.16      4.91 o 
  -4   4   4     9887.85    10253.57     68.67 o 
  -3   4   4      399.42      399.24      5.18 o 
  -2   4   4      504.79      514.49      5.75 o 
  -1   4   4       31.20       21.27      1.24 o 
   0   4   4        6.40        6.28      1.86 o 
   1   4   4      312.32      378.28      6.28 o 
   2   4   4       22.13       18.89      2.30 o 
   3   4   4      123.14      120.36      7.59 o 
   4   4   4      270.82      295.04      6.94 o 
   5   4   4      180.06      178.54      4.49 o 
   6   4   4      274.35      282.78      5.91 o 
   7   4   4      834.12      848.17     11.54 o 
   8   4   4      296.02      294.64      6.73 o 
   9   4   4        1.88        1.40      2.02 o 
  10   4   4       82.21       92.38      6.19 o 
  11   4   4       14.18        7.23      3.80 o 
  12   4   4      383.84      440.01     10.33 o 
 -13   5   4       29.99       32.22      8.29 o 
 -12   5   4       14.01        6.42      6.04 o 
 -11   5   4      200.54      203.80      8.15 o 
 -10   5   4        0.03       -0.76      2.19 o 
  -9   5   4      677.24      621.79     10.50 o 
  -8   5   4       43.65       39.76      2.97 o 
  -7   5   4      670.91      639.10      9.69 o 
  -6   5   4       51.75       46.76      2.78 o 
  -5   5   4     1085.60     1093.28     12.75 o 
  -4   5   4      128.65      123.75      3.26 o 
  -3   5   4      723.71      740.69      9.37 o 
  -2   5   4      787.02      795.91      7.83 o 
  -1   5   4        1.63        1.55      1.32 o 
   0   5   4       12.24       11.41      1.82 o 
   1   5   4     1676.12     1758.03     24.90 o 
   2   5   4     1182.96     1185.72     19.62 o 
   3   5   4      116.35      126.23      5.53 o 
   4   5   4       18.86       14.23      2.34 o 
   5   5   4        2.81        0.15      1.41 o 
   6   5   4        0.05        0.45      1.77 o 
   7   5   4       16.20       14.68      2.94 o 
   8   5   4        3.27        4.98      2.76 o 
   9   5   4      167.78      180.61      6.92 o 
  10   5   4        2.38        6.08      3.62 o 
  11   5   4       16.38       18.84      4.70 o 
  12   5   4       19.45       50.28      5.26 o 
 -10   6   4       39.43       58.62      8.18 o 
  -9   6   4       93.48       83.60      6.83 o 
  -8   6   4       42.80       46.78      5.57 o 
  -7   6   4      411.71      387.77     16.96 o 
  -6   6   4       36.08       34.22      4.51 o 
  -5   6   4      154.21      147.19     12.82 o 
  -4   6   4      260.27      279.37      9.77 o 
  -3   6   4       24.38       23.38      4.25 o 
  -2   6   4      138.78      131.97      6.54 o 
  -1   6   4       51.16       32.77      3.96 o 
   0   6   4      368.05      363.52     10.32 o 
   1   6   4      284.82      268.83      9.55 o 
   2   6   4      132.13      140.34     15.01 o 
   3   6   4      417.86      422.98     11.11 o 
   4   6   4      405.05      399.62     10.81 o 
   5   6   4      268.33      275.85      9.07 o 
   6   6   4        6.68        6.24      2.55 o 
   7   6   4       89.94       78.97      5.22 o 
   8   6   4      168.77      192.74      7.46 o 
   9   6   4        0.86       -1.94      2.74 o 
  10   6   4       10.77       16.86      3.86 o 
  11   6   4      138.04      156.77      8.52 o 
 -10   7   4       34.49       27.05      5.31 o 
  -9   7   4        1.74        2.04      3.86 o 
  -8   7   4        5.75       15.82      4.34 o 
  -7   7   4      140.43      132.51      7.93 o 
  -6   7   4      413.66      398.78     12.63 o 
  -5   7   4      405.43      420.36     12.86 o 
  -4   7   4      238.41      228.98      9.58 o 
  -3   7   4      494.94      500.19     13.64 o 
  -2   7   4       83.54       75.44     10.15 o 
  -1   7   4      254.37      237.04     12.07 o 
   0   7   4      797.22      762.67     26.76 o 
   1   7   4      107.80      100.16      6.40 o 
   2   7   4      450.41      444.65     12.33 o 
   3   7   4       96.05       98.25      9.08 o 
   4   7   4       47.80       45.13      4.94 o 
   5   7   4       29.11       30.15      5.54 o 
   6   7   4       79.84       87.15     12.13 o 
   7   7   4      442.50      439.06     19.18 o 
   8   7   4       16.98       14.46      4.61 o 
   9   7   4       10.21       16.18      4.98 o 
  -9   8   4       45.76       44.97      6.45 o 
  -8   8   4      131.43      157.11     10.51 o 
  -7   8   4       86.20       88.99     15.83 o 
  -6   8   4       51.03       44.99      8.04 o 
  -5   8   4       17.83       29.13      4.98 o 
  -4   8   4       51.80       57.07     11.50 o 
  -3   8   4      113.91      128.74     21.32 o 
  -2   8   4      274.93      265.32     10.67 o 
  -1   8   4      425.60      450.31     13.76 o 
   0   8   4        0.06       -0.78      3.05 o 
   1   8   4       65.04       65.39      6.01 o 
   2   8   4       40.30       33.24      4.97 o 
   3   8   4       31.29       38.68      5.22 o 
   4   8   4      155.84      163.21      8.70 o 
   5   8   4       58.66       67.61      6.35 o 
   6   8   4       71.25       95.99     11.03 o 
   7   8   4       22.94       21.66      6.12 o 
   8   8   4       44.59       42.07      6.51 o 
  -7   9   4       24.16       20.26      5.56 o 
  -6   9   4        2.14        0.81      4.21 o 
  -5   9   4      159.29      151.72      9.50 o 
  -4   9   4        1.33        1.85      3.92 o 
  -3   9   4       24.95       30.56      5.67 o 
  -2   9   4       80.44       59.70      6.69 o 
  -1   9   4        0.08       -4.00      3.58 o 
   0   9   4      128.97      137.73     15.81 o 
   1   9   4       18.12       12.73      4.61 o 
   2   9   4        0.06        2.45      3.84 o 
   3   9   4       14.15       27.69      5.85 o 
   4   9   4        1.49        0.37      3.87 o 
   5   9   4        0.57        0.32      3.95 o 
  -1  10   4        1.44        5.97      4.95 o 
   0  10   4      109.46      105.49     13.64 o 
 -15   1   5       15.27       17.25      5.55 o 
 -14   1   5      276.27      284.05     13.15 o 
 -13   1   5      147.35      114.90      8.15 o 
 -12   1   5       74.88       63.49      6.23 o 
 -11   1   5       66.34       63.67      5.76 o 
 -10   1   5        2.18        3.05      2.04 o 
  -9   1   5       22.89       19.62      1.86 o 
  -8   1   5       98.20      110.28      3.21 o 
  -7   1   5      570.55      556.33      6.49 o 
  -6   1   5      338.90      369.39      5.24 o 
  -5   1   5      766.06      741.56      6.55 o 
  -4   1   5       17.66       14.71      1.40 o 
  -3   1   5      667.53      644.03      9.09 o 
  -2   1   5     4274.60     3971.91     30.76 o 
  -1   1   5       10.68        1.11      1.35 o 
   0   1   5      703.92      689.93      6.50 o 
   1   1   5     2950.12     3046.48     39.93 o 
   2   1   5      270.08      225.82      4.02 o 
   3   1   5      329.30      323.79      5.16 o 
   4   1   5     2405.50     2640.80     24.87 o 
   5   1   5        0.37        0.67      1.03 o 
   6   1   5      168.39      179.91     14.49 o 
   7   1   5      212.36      191.49      7.06 o 
   8   1   5        1.91        6.77      3.24 o 
   9   1   5        9.53        7.70      2.95 o 
  10   1   5     2003.58     1929.74     29.75 o 
  11   1   5        1.65        0.78      2.85 o 
  12   1   5        3.09        6.38      3.03 o 
  13   1   5       18.80       22.21      4.72 o 
 -15   2   5      158.68      168.54     10.79 o 
 -14   2   5        5.71        4.76      4.23 o 
 -13   2   5        6.82       12.25      4.50 o 
 -12   2   5       18.20       19.52      4.77 o 
 -11   2   5        7.92        0.88      3.70 o 
 -10   2   5      363.15      379.55      8.48 o 
  -9   2   5       36.80       40.35      2.45 o 
  -8   2   5      183.96      181.16      4.25 o 
  -7   2   5      164.34      160.96      3.44 o 
  -6   2   5        4.92       12.61      1.45 o 
  -5   2   5      196.59      220.88      4.85 o 
  -4   2   5        7.58        6.60      1.70 o 
  -3   2   5      593.14      511.70      7.63 o 
  -2   2   5      564.65      608.08      5.71 o 
  -1   2   5     3126.11     2968.82     17.99 o 
   0   2   5      390.41      419.43      4.64 o 
   1   2   5      194.68      197.20      4.36 o 
   2   2   5       30.07       29.13      1.52 o 
   3   2   5       13.08       15.81      1.21 o 
   4   2   5      379.45      439.65      5.59 o 
   5   2   5     1161.26     1193.85     15.04 o 
   6   2   5        8.55       11.97      1.89 o 
   7   2   5      118.97      115.80      4.16 o 
   8   2   5     3904.89     3738.85     93.36 o 
   9   2   5       92.87       85.46      5.73 o 
  10   2   5       51.64       49.50      5.13 o 
  11   2   5      273.69      271.68     16.93 o 
  12   2   5       53.77       49.55      5.02 o 
  13   2   5       48.33       49.19      4.50 o 
 -14   3   5      125.32      127.04      9.23 o 
 -13   3   5        7.41        5.96      7.30 o 
 -12   3   5       31.22       29.87      3.93 o 
 -11   3   5      372.64      311.61     11.71 o 
 -10   3   5        0.63        2.58      4.41 o 
  -9   3   5      153.37      146.07      5.08 o 
  -8   3   5       22.50       20.15      2.11 o 
  -7   3   5      318.94      326.63      6.06 o 
  -6   3   5      190.90      171.80      4.36 o 
  -5   3   5      301.78      292.79      4.83 o 
  -4   3   5     3498.99     3571.00     24.23 o 
  -3   3   5       63.48       46.19      1.67 o 
  -2   3   5     1503.87     1561.84     11.70 o 
  -1   3   5      775.62      826.68      7.10 o 
   0   3   5        4.78        6.57      1.08 o 
   1   3   5      530.56      574.54     12.76 o 
   2   3   5     1381.40     1379.22     15.13 o 
   3   3   5      451.77      463.24      7.24 o 
   4   3   5       48.30       48.46      2.24 o 
   5   3   5      721.47      667.81      8.34 o 
   6   3   5      199.62      215.57      4.50 o 
   7   3   5      702.82      740.80     11.81 o 
   8   3   5        0.10       -2.26      1.85 o 
   9   3   5      457.47      432.88     12.26 o 
  10   3   5      164.01      180.34      9.23 o 
  11   3   5        1.08        5.86      2.94 o 
  12   3   5      534.56      576.57     13.38 o 
  13   3   5      278.08      359.18      9.78 o 
 -14   4   5       78.83       80.20      7.90 o 
 -13   4   5       24.96       26.17      5.90 o 
 -12   4   5      115.71      107.36      7.72 o 
 -11   4   5       81.04       88.04      6.48 o 
 -10   4   5       40.68       31.98      3.51 o 
  -9   4   5       15.92       19.53      2.41 o 
  -8   4   5      296.61      307.31      8.52 o 
  -7   4   5      113.39      118.43      4.50 o 
  -6   4   5     1215.08     1164.33     11.96 o 
  -5   4   5       20.45       24.92      1.85 o 
  -4   4   5     1584.68     1604.79     14.11 o 
  -3   4   5      953.39     1009.73     15.97 o 
  -2   4   5       30.95       47.30      1.66 o 
  -1   4   5      555.80      597.54      5.70 o 
   0   4   5     1478.61     1671.60     17.80 o 
   1   4   5      328.68      376.19      7.12 o 
   2   4   5       62.54       63.03      3.04 o 
   3   4   5      789.76      767.49     10.98 o 
   4   4   5      206.98      206.68      5.41 o 
   5   4   5      163.96      153.26      4.21 o 
   6   4   5        3.57        5.70      1.74 o 
   7   4   5      109.62      106.27      4.98 o 
   8   4   5        0.01       -2.90      1.93 o 
   9   4   5        9.09       10.82      2.84 o 
  10   4   5      117.50      128.38      6.24 o 
  11   4   5       36.93       58.34      4.92 o 
  12   4   5      191.47      193.89      7.26 o 
 -13   5   5        7.99        6.31      6.53 o 
 -12   5   5      102.12      109.74      7.76 o 
 -11   5   5       34.53       27.92      3.76 o 
 -10   5   5       20.29       29.94      3.63 o 
  -9   5   5       78.17       83.69      4.02 o 
  -8   5   5       14.60       13.96      2.40 o 
  -7   5   5      498.65      477.41      8.31 o 
  -6   5   5       48.38       47.26      2.94 o 
  -5   5   5     2449.58     2450.01     20.36 o 
  -4   5   5      181.27      167.60      4.48 o 
  -3   5   5       13.26       17.12      1.66 o 
  -2   5   5      547.66      522.30      7.27 o 
  -1   5   5       11.61       13.53      3.09 o 
   0   5   5      189.87      189.47      6.73 o 
   1   5   5       29.44       26.47      3.30 o 
   2   5   5       15.69       17.42      2.85 o 
   3   5   5      149.68      153.46      5.11 o 
   4   5   5       54.26       59.98      4.96 o 
   5   5   5       41.05       46.92      3.35 o 
   6   5   5       32.44       31.68      2.78 o 
   7   5   5       85.14       88.86      5.04 o 
   8   5   5        2.41        1.20      2.43 o 
   9   5   5       75.52       88.75      6.80 o 
  10   5   5       23.78       25.94      4.81 o 
  11   5   5       33.04       35.65      5.98 o 
 -11   6   5      117.82      121.85     11.09 o 
 -10   6   5        7.28        7.41      4.99 o 
  -9   6   5        0.10       -4.21      2.81 o 
  -8   6   5       87.10       99.88      6.91 o 
  -7   6   5       70.44       66.00      7.41 o 
  -6   6   5     1487.21     1529.18     25.88 o 
  -5   6   5        0.31       -0.53      2.88 o 
  -4   6   5     2049.50     1990.36     33.75 o 
  -3   6   5      302.49      318.18     13.15 o 
  -2   6   5      201.26      211.36     11.58 o 
  -1   6   5       11.15        7.42      4.47 o 
   0   6   5       15.34       15.46      4.72 o 
   1   6   5       43.11       50.90      4.47 o 
   2   6   5       65.11       61.04      9.60 o 
   3   6   5       39.64       42.45      9.19 o 
   4   6   5       91.87       87.55      5.44 o 
   5   6   5      303.22      318.70      8.22 o 
   6   6   5        2.20       -2.14      2.38 o 
   7   6   5      414.47      388.11     12.82 o 
   8   6   5      154.60      161.92     10.57 o 
   9   6   5        3.39       -2.75      4.61 o 
  10   6   5        0.05        3.58      3.74 o 
 -10   7   5        7.85       16.85      6.75 o 
  -9   7   5        5.04        2.93      4.69 o 
  -8   7   5        0.99        1.99      3.43 o 
  -7   7   5      110.77      102.24      7.37 o 
  -6   7   5        1.69        4.27      3.73 o 
  -5   7   5       59.95       54.18      5.61 o 
  -4   7   5      177.85      160.41      8.14 o 
  -3   7   5      152.41      155.75     11.28 o 
  -2   7   5       15.97       11.12      3.75 o 
  -1   7   5      237.53      225.53      9.06 o 
   0   7   5      223.10      229.07     12.60 o 
   1   7   5       62.94       60.90      5.41 o 
   2   7   5       40.74       47.14      4.93 o 
   3   7   5        1.45        2.89      3.32 o 
   4   7   5       92.71       67.35     10.89 o 
   5   7   5      183.04      199.07     10.78 o 
   6   7   5       31.11       30.24      7.03 o 
   7   7   5      128.14      126.88      8.23 o 
   8   7   5      101.43      102.60      7.86 o 
   9   7   5      145.69      164.82     14.05 o 
  -9   8   5        2.80        3.47      4.19 o 
  -8   8   5      124.06      135.60      9.06 o 
  -7   8   5      137.19      124.02      8.52 o 
  -6   8   5       14.99       19.43      4.75 o 
  -5   8   5        0.26        1.91      3.52 o 
  -4   8   5      170.86      158.04      9.00 o 
  -3   8   5      373.07      371.31     26.87 o 
  -2   8   5       86.55       73.87      6.56 o 
  -1   8   5        0.37       -0.48      5.32 o 
   0   8   5        0.13        1.66      3.18 o 
   1   8   5        0.03        5.44      3.40 o 
   2   8   5       32.13       33.72      8.84 o 
   3   8   5       25.50       23.12      7.55 o 
   4   8   5      181.84      178.81      8.92 o 
   5   8   5      108.25      113.50     11.58 o 
   6   8   5        0.00       -6.15      5.27 o 
   7   8   5      122.99      120.04      8.69 o 
  -6   9   5      173.77      167.27     10.19 o 
  -5   9   5       65.66       69.80     12.13 o 
  -4   9   5      145.91      139.31      9.09 o 
  -3   9   5        5.12        1.73      3.95 o 
  -2   9   5       51.84       44.28      6.15 o 
  -1   9   5        0.21        2.13      3.99 o 
   0   9   5       95.24       85.84     13.69 o 
   1   9   5       17.88        9.76      4.46 o 
   2   9   5       55.73       44.75      7.57 o 
   3   9   5       24.27       20.60      5.82 o 
   4   9   5       18.48       14.44      4.78 o 
   5   9   5        1.79       -0.44      5.65 o 
 -15   0   6        0.34        1.54      6.31 o 
 -14   0   6        2.89       -1.54      5.32 o 
 -13   0   6      119.99      105.60     11.31 o 
 -12   0   6        1.95        5.54      5.16 o 
 -11   0   6        0.01        5.16      4.56 o 
 -10   0   6      188.82      182.71     11.53 o 
  -9   0   6      648.98      660.91     11.85 o 
  -8   0   6     1315.01     1381.26     16.44 o 
  -7   0   6      636.90      630.65      8.88 o 
  -6   0   6       91.11       69.94      2.33 o 
  -5   0   6     1258.14     1233.43     18.79 o 
  -4   0   6      899.13      888.45     14.23 o 
  -3   0   6    19203.60    18424.31    232.99 o 
  -2   0   6     1921.79     2046.65     26.93 o 
  -1   0   6        3.90        2.11      0.86 o 
   0   0   6      922.89      888.82     12.31 o 
   1   0   6      275.35      273.33      8.12 o 
   2   0   6      257.46      309.60      5.09 o 
   3   0   6     6136.23     6446.54     96.54 o 
   4   0   6     1165.89     1268.45     26.02 o 
   5   0   6      226.69      239.41     10.10 o 
   6   0   6      535.59      535.79     16.25 o 
   7   0   6      382.92      407.19     14.65 o 
   8   0   6      646.15      630.58     19.59 o 
   9   0   6     3222.00     2980.65     56.75 o 
  10   0   6      758.00      714.50     23.00 o 
  11   0   6        2.34       -2.74      4.01 o 
  12   0   6       92.38       84.03      9.60 o 
  13   0   6      203.06      188.42     19.35 o 
 -15   1   6       31.92       28.99      6.06 o 
 -14   1   6      220.93      197.80     10.79 o 
 -13   1   6      124.31      105.18      7.95 o 
 -12   1   6       21.97       24.05      4.67 o 
 -11   1   6       37.15       27.78      4.56 o 
 -10   1   6      293.60      270.43     17.01 o 
  -9   1   6       97.45       98.29      6.60 o 
  -8   1   6        0.02       -0.68      1.15 o 
  -7   1   6       20.28       21.13      1.28 o 
  -6   1   6      592.60      555.75      6.47 o 
  -5   1   6      409.30      409.18      4.97 o 
  -4   1   6        2.19        0.55      0.98 o 
  -3   1   6      393.50      444.74      6.69 o 
  -2   1   6     3737.96     3735.42     26.61 o 
  -1   1   6     1037.43     1079.36      9.91 o 
   0   1   6      345.99      362.31      4.23 o 
   1   1   6     1503.31     1468.66     14.75 o 
   2   1   6     5069.68     5412.62     58.45 o 
   3   1   6      410.78      402.18     13.17 o 
   4   1   6       64.97       85.18      2.75 o 
   5   1   6      205.68      222.61      4.54 o 
   6   1   6        7.75        8.86      4.03 o 
   7   1   6       14.24       13.85      2.86 o 
   8   1   6      251.38      237.76      8.67 o 
   9   1   6      140.38      148.63      7.46 o 
  10   1   6     1666.13     1618.54     26.89 o 
  11   1   6       55.44       49.84      5.32 o 
  12   1   6        3.22        1.02      3.27 o 
  13   1   6        0.71        0.23      3.03 o 
 -15   2   6       98.74      100.31      8.93 o 
 -14   2   6        7.33       -5.55      4.53 o 
 -13   2   6       63.72       65.31      6.66 o 
 -12   2   6       18.13       24.05      4.83 o 
 -11   2   6      213.99      216.41      9.39 o 
 -10   2   6      190.57      197.41     13.45 o 
  -9   2   6      704.22      706.81     13.35 o 
  -8   2   6       51.71       48.28      2.24 o 
  -7   2   6       14.19       15.80      1.69 o 
  -6   2   6      402.70      439.65     17.99 o 
  -5   2   6       59.99       59.98      3.79 o 
  -4   2   6        1.52        2.91      1.96 o 
  -3   2   6        9.26        3.01      0.96 o 
  -2   2   6      791.98      827.45      7.83 o 
  -1   2   6       21.31       10.04      1.08 o 
   0   2   6     3014.16     2924.67     26.95 o 
   1   2   6     1994.99     2161.14     17.91 o 
   2   2   6      803.62      763.43      8.08 o 
   3   2   6      102.65       98.08      3.06 o 
   4   2   6      910.24      923.68      9.30 o 
   5   2   6      989.24     1060.37     10.41 o 
   6   2   6       45.17       38.83      2.63 o 
   7   2   6      310.95      293.09      6.51 o 
   8   2   6      671.31      654.55     14.81 o 
   9   2   6      120.88      110.77      6.57 o 
  10   2   6      442.42      423.14     12.59 o 
  11   2   6       38.33       33.76      4.87 o 
  12   2   6        6.11        4.02      3.13 o 
  13   2   6      138.87      134.73      7.40 o 
 -14   3   6        6.90        9.52      4.70 o 
 -13   3   6      247.85      260.58     11.33 o 
 -12   3   6        0.84       -4.51      3.01 o 
 -11   3   6      101.75       88.75      6.44 o 
 -10   3   6       82.51       67.11      5.53 o 
  -9   3   6      219.54      231.60      6.46 o 
  -8   3   6       34.41       43.47      2.74 o 
  -7   3   6     3611.37     3501.14     36.24 o 
  -6   3   6       54.89       46.22      2.58 o 
  -5   3   6     3931.70     4071.00     27.83 o 
  -4   3   6     2978.86     3011.23     21.17 o 
  -3   3   6       11.90       14.55      1.17 o 
  -2   3   6      304.29      364.77      4.41 o 
  -1   3   6     1346.34     1347.37     10.56 o 
   0   3   6     2921.20     3087.99     25.30 o 
   1   3   6      552.35      548.55      8.08 o 
   2   3   6       39.34       37.37      2.19 o 
   3   3   6      135.59      136.85      4.71 o 
   4   3   6      150.82      166.14      3.79 o 
   5   3   6      125.67      162.16      3.79 o 
   6   3   6      126.99      129.43      4.77 o 
   7   3   6      312.96      301.10     11.09 o 
   8   3   6      285.39      279.74      9.79 o 
   9   3   6      156.68      155.29      7.66 o 
  10   3   6      104.32       96.67      6.75 o 
  11   3   6        4.21       10.02      3.64 o 
  12   3   6        4.92        7.83      3.56 o 
 -14   4   6       55.38       56.43      7.06 o 
 -13   4   6       35.31       32.80      7.03 o 
 -12   4   6       12.01       12.95      3.28 o 
 -11   4   6        8.93        4.70      2.60 o 
 -10   4   6        2.07        4.03      2.51 o 
  -9   4   6      105.43      100.66      4.99 o 
  -8   4   6       11.20       14.36      2.97 o 
  -7   4   6       77.11       85.59      5.62 o 
  -6   4   6     2318.85     2315.16     31.87 o 
  -5   4   6       12.06       16.88      1.68 o 
  -4   4   6     2375.96     2412.11     17.88 o 
  -3   4   6       17.86       19.29      1.39 o 
  -2   4   6       42.89       53.61      1.84 o 
  -1   4   6     1243.45     1263.60     10.20 o 
   0   4   6      179.89      168.26      4.79 o 
   1   4   6       41.17       43.56      3.68 o 
   2   4   6        0.38        0.01      1.24 o 
   3   4   6        1.36        3.60      1.54 o 
   4   4   6       44.84       44.66      2.56 o 
   5   4   6     1304.33     1291.90     14.11 o 
   6   4   6     5764.11     5690.38     58.59 o 
   7   4   6      178.79      165.17      5.99 o 
   8   4   6       29.88       37.05      5.27 o 
   9   4   6       67.98       64.35      5.90 o 
  10   4   6        5.92        6.72      4.60 o 
  11   4   6       11.82        8.27      3.24 o 
  12   4   6       18.94       18.30      4.21 o 
 -13   5   6        3.74        3.07      5.87 o 
 -12   5   6        0.06       -2.10      2.70 o 
 -11   5   6       15.36       16.89      4.79 o 
 -10   5   6       13.74       18.47      3.15 o 
  -9   5   6        0.27       -0.64      2.19 o 
  -8   5   6      602.44      587.12      9.82 o 
  -7   5   6      183.22      168.10      5.10 o 
  -6   5   6     1052.68     1017.64     11.99 o 
  -5   5   6      284.48      286.14      5.27 o 
  -4   5   6      991.19      993.83     10.37 o 
  -3   5   6        8.58       10.79      1.38 o 
  -2   5   6      438.83      447.22      5.80 o 
  -1   5   6      223.68      240.66      8.04 o 
   0   5   6      978.70      982.84     16.97 o 
   1   5   6      175.13      203.98      7.00 o 
   2   5   6        7.77        3.84      2.12 o 
   3   5   6        7.21        7.71      2.48 o 
   4   5   6      538.90      541.72      9.85 o 
   5   5   6     1166.45     1176.59     21.31 o 
   6   5   6       28.57       26.60      3.39 o 
   7   5   6      352.28      376.47     15.92 o 
   8   5   6       28.90       34.42      3.90 o 
   9   5   6       35.27       36.48      5.23 o 
  10   5   6       34.75       43.56      9.77 o 
  11   5   6      613.18      722.03     19.14 o 
 -11   6   6        0.01       -1.15      5.10 o 
 -10   6   6      181.51      214.93     13.83 o 
  -9   6   6        5.25       10.48      5.10 o 
  -8   6   6       14.01       20.63      4.23 o 
  -7   6   6      327.01      304.17     10.78 o 
  -6   6   6      656.90      634.87     21.82 o 
  -5   6   6      464.10      436.37     13.36 o 
  -4   6   6       17.96       27.70      4.22 o 
  -3   6   6      279.98      294.52      9.76 o 
  -2   6   6      128.64      120.80     25.99 o 
  -1   6   6        0.02       -2.63      2.31 o 
   0   6   6       62.53       67.44      5.08 o 
   1   6   6      151.50      133.35      6.43 o 
   2   6   6       97.21       91.46      5.56 o 
   3   6   6        0.49       -1.12      2.26 o 
   4   6   6      145.78      128.56      8.75 o 
   5   6   6      403.30      415.15     15.86 o 
   6   6   6      275.57      283.88      8.70 o 
   7   6   6       95.19       98.71      5.72 o 
   8   6   6       12.71       14.15      3.48 o 
   9   6   6        3.00        6.63      4.00 o 
  10   6   6        0.62        4.51      4.19 o 
 -11   7   6       45.91       62.62      9.60 o 
 -10   7   6       45.05       66.96      9.44 o 
  -9   7   6      246.08      280.44     12.84 o 
  -8   7   6       35.07       35.38      5.51 o 
  -7   7   6        0.17        3.48      3.32 o 
  -6   7   6        3.75        8.42      3.83 o 
  -5   7   6      410.42      418.75     13.04 o 
  -4   7   6      129.15      125.60      7.59 o 
  -3   7   6       99.20       92.85      6.60 o 
  -2   7   6      134.00      113.21      7.02 o 
  -1   7   6      253.71      248.29      9.58 o 
   0   7   6      187.90      198.09     15.81 o 
   1   7   6       12.21       11.06      3.19 o 
   2   7   6      183.93      201.67      8.47 o 
   3   7   6       47.50       47.10      6.97 o 
   4   7   6       20.02       22.88      4.19 o 
   5   7   6       58.31       60.04      8.40 o 
   6   7   6       40.86       34.16      5.49 o 
   7   7   6       51.62       58.20      6.40 o 
   8   7   6      148.07      154.74     11.42 o 
   9   7   6       16.28       17.53      5.26 o 
  -9   8   6      103.34      107.90      8.53 o 
  -8   8   6      128.43      132.99      9.00 o 
  -7   8   6        1.74        6.48      4.05 o 
  -6   8   6       56.66       69.33      7.06 o 
  -5   8   6       25.22       21.71      7.30 o 
  -4   8   6       11.85       15.68      4.53 o 
  -3   8   6      761.58      793.95     19.09 o 
  -2   8   6       43.47       51.96      5.98 o 
  -1   8   6        9.35        9.67      3.94 o 
   0   8   6       27.65       31.55      4.93 o 
   1   8   6       49.80       58.80      5.90 o 
   2   8   6      248.51      241.70     13.36 o 
   3   8   6      199.40      232.97      9.91 o 
   4   8   6        5.71        4.04      3.86 o 
   5   8   6      198.06      165.26     12.84 o 
   6   8   6        6.08        3.99      4.07 o 
   7   8   6       48.11       50.09      6.75 o 
  -6   9   6       10.19       15.47      5.22 o 
  -5   9   6        0.09       -1.08      4.18 o 
  -4   9   6       38.12       36.52      6.21 o 
  -3   9   6        7.23        3.87      4.83 o 
  -2   9   6      495.47      477.65     27.36 o 
  -1   9   6       39.44       39.71      6.05 o 
   0   9   6      115.44      120.50      8.52 o 
   1   9   6       35.24       37.74      5.83 o 
   2   9   6      222.01      218.04     12.95 o 
   3   9   6      260.26      245.79     11.01 o 
   4   9   6        2.83       -0.71      6.31 o 
   5   9   6      108.86       82.49     11.47 o 
 -15   1   7       60.03       55.72      9.55 o 
 -14   1   7       77.39      102.19      8.40 o 
 -13   1   7      279.13      264.17     11.43 o 
 -12   1   7        0.52        1.93      3.26 o 
 -11   1   7      527.72      511.08     15.29 o 
 -10   1   7       40.67       37.65      4.62 o 
  -9   1   7     1089.90     1083.30     17.30 o 
  -8   1   7      138.95      137.76      3.36 o 
  -7   1   7      118.60      119.35      3.71 o 
  -6   1   7       15.65       25.53      2.35 o 
  -5   1   7      571.15      506.14      7.50 o 
  -4   1   7       24.27       29.37      1.91 o 
  -3   1   7     2043.00     1928.43     17.94 o 
  -2   1   7     1004.37     1109.32      8.71 o 
  -1   1   7      981.30      983.86      8.72 o 
   0   1   7     2664.83     2689.72     22.03 o 
   1   1   7       15.10       23.79      1.61 o 
   2   1   7     1059.18     1234.04     13.36 o 
   3   1   7     2347.57     2388.91     36.79 o 
   4   1   7       51.10       45.03      2.18 o 
   5   1   7      794.01      714.57      9.41 o 
   6   1   7      241.98      242.73      7.89 o 
   7   1   7      557.46      565.87     12.98 o 
   8   1   7     4979.39     4751.03    124.48 o 
   9   1   7       19.11       22.86      4.94 o 
  10   1   7      814.12      773.22     30.13 o 
  11   1   7        1.85        4.17      3.04 o 
  12   1   7       16.49       21.92      4.83 o 
  13   1   7        4.35        4.93      3.55 o 
 -15   2   7       63.12       69.91      9.99 o 
 -14   2   7        8.62        1.60      4.04 o 
 -13   2   7       37.15       42.64      7.77 o 
 -12   2   7        1.17       -5.20      3.84 o 
 -11   2   7        2.45        0.38      3.00 o 
 -10   2   7     1000.93     1014.28     20.16 o 
  -9   2   7      175.37      179.85      6.38 o 
  -8   2   7      973.84      979.37     12.44 o 
  -7   2   7       15.84       13.29      1.49 o 
  -6   2   7      313.78      357.10      6.52 o 
  -5   2   7     2095.82     2109.26     20.17 o 
  -4   2   7       20.17       13.66      1.84 o 
  -3   2   7      810.92      873.65      9.94 o 
  -2   2   7     1173.13     1278.06     10.18 o 
  -1   2   7      952.41      967.83      8.95 o 
   0   2   7        8.76        2.18      0.81 o 
   1   2   7      626.19      684.64      7.64 o 
   2   2   7       61.93       80.93      2.52 o 
   3   2   7      271.15      292.86      4.40 o 
   4   2   7     2823.24     2895.70     28.31 o 
   5   2   7       93.78      119.46      4.78 o 
   6   2   7      558.20      602.14      9.55 o 
   7   2   7     1560.67     1463.31     23.71 o 
   8   2   7        0.38        2.08      2.58 o 
   9   2   7        7.53        4.95      3.04 o 
  10   2   7      231.11      257.42     16.27 o 
  11   2   7      191.09      206.82      9.61 o 
  12   2   7       75.77       77.65      7.60 o 
  13   2   7        8.17       13.53      4.90 o 
 -14   3   7       36.33       26.35     11.47 o 
 -13   3   7        9.73       -1.30      3.47 o 
 -12   3   7        0.03       -0.41      3.15 o 
 -11   3   7        5.16        1.14      3.17 o 
 -10   3   7      136.50      144.89      7.51 o 
  -9   3   7      143.77      125.69      6.83 o 
  -8   3   7      491.46      488.51      8.56 o 
  -7   3   7     1361.62     1327.72     17.61 o 
  -6   3   7        8.68        5.83      1.38 o 
  -5   3   7      684.12      676.43      8.15 o 
  -4   3   7      453.52      431.25      6.18 o 
  -3   3   7       61.98       58.11      2.05 o 
  -2   3   7      983.29     1039.61      9.08 o 
  -1   3   7        3.77        7.70      0.94 o 
   0   3   7       90.85      140.94      3.35 o 
   1   3   7       40.03       51.92      2.54 o 
   2   3   7        7.40       14.48      1.51 o 
   3   3   7      206.34      189.31      4.04 o 
   4   3   7       74.08       90.30      2.88 o 
   5   3   7        9.69        6.63      1.90 o 
   6   3   7        0.78        0.92      1.94 o 
   7   3   7      222.46      228.85      8.92 o 
   8   3   7      405.33      410.67     19.10 o 
   9   3   7      217.19      224.29      9.31 o 
  10   3   7        2.31        3.29      3.36 o 
  11   3   7      143.88      154.01      8.65 o 
  12   3   7      262.49      309.47     10.17 o 
 -14   4   7        1.31       -4.21      4.25 o 
 -13   4   7        9.41       10.27      3.68 o 
 -12   4   7      517.74      526.21     12.30 o 
 -11   4   7       21.49       19.47      4.72 o 
 -10   4   7      312.90      333.08     13.71 o 
  -9   4   7      306.92      296.74     10.43 o 
  -8   4   7      103.22      103.61      4.72 o 
  -7   4   7       72.78       66.61      3.36 o 
  -6   4   7     1174.88     1145.56     17.81 o 
  -5   4   7      333.31      341.11      5.17 o 
  -4   4   7       14.69       14.03      1.44 o 
  -3   4   7        2.40        0.37      0.94 o 
  -2   4   7     1585.42     1664.86     13.07 o 
  -1   4   7       26.31       25.59      1.44 o 
   0   4   7       27.54       33.28      2.30 o 
   1   4   7      185.81      211.82      5.34 o 
   2   4   7      178.25      177.29      4.93 o 
   3   4   7       44.23       56.57      5.18 o 
   4   4   7      175.00      181.17      5.01 o 
   5   4   7      162.68      146.17      5.47 o 
   6   4   7      746.43      712.83     12.32 o 
   7   4   7        0.38       -2.86      2.02 o 
   8   4   7       21.04       19.69      4.04 o 
   9   4   7       33.61       31.14      4.83 o 
  10   4   7        4.25        2.16      3.48 o 
  11   4   7      176.51      166.36      7.70 o 
  12   4   7        7.25       19.45      5.30 o 
 -13   5   7       18.83        9.71      6.59 o 
 -12   5   7        7.21        4.03      3.19 o 
 -11   5   7        3.09       11.70      3.27 o 
 -10   5   7        5.61        3.11      2.43 o 
  -9   5   7       36.97       35.85      4.16 o 
  -8   5   7       15.11       16.41      3.80 o 
  -7   5   7        3.13        6.34      2.46 o 
  -6   5   7      736.88      761.42     11.07 o 
  -5   5   7       18.23       14.00      1.84 o 
  -4   5   7      263.25      261.60      4.90 o 
  -3   5   7        3.01        0.95      0.99 o 
  -2   5   7      351.23      385.53      4.89 o 
  -1   5   7      132.03      152.29      3.82 o 
   0   5   7      336.62      355.83      9.50 o 
   1   5   7      153.53      163.80     10.07 o 
   2   5   7       78.17       83.00      4.55 o 
   3   5   7      120.09      108.71      4.60 o 
   4   5   7       19.61       26.13      2.51 o 
   5   5   7       67.11       65.98      4.88 o 
   6   5   7      138.60      140.21      6.04 o 
   7   5   7       61.45       67.43      6.26 o 
   8   5   7        0.10       -3.89      3.65 o 
   9   5   7        0.16        3.32      3.57 o 
  10   5   7       32.64       38.81      5.69 o 
  11   5   7      149.84      239.45     23.93 o 
 -12   6   7       12.88       22.72      7.35 o 
 -11   6   7       44.54       60.10      9.06 o 
 -10   6   7      110.67      111.09     10.81 o 
  -9   6   7        0.02        3.35      4.67 o 
  -8   6   7        9.23       14.53      4.01 o 
  -7   6   7       53.25       55.26      5.63 o 
  -6   6   7     1358.19     1336.44     53.05 o 
  -5   6   7      787.11      750.53     22.23 o 
  -4   6   7      214.47      195.97      8.36 o 
  -3   6   7       12.32       12.94      3.38 o 
  -2   6   7      367.99      385.07     11.80 o 
  -1   6   7       34.33       31.15      3.93 o 
   0   6   7        5.47        5.38      5.24 o 
   1   6   7        0.74        0.69      2.30 o 
   2   6   7      228.56      239.45      8.41 o 
   3   6   7      527.16      532.13     12.58 o 
   4   6   7      874.02      897.91     17.48 o 
   5   6   7      365.34      367.59      9.61 o 
   6   6   7        2.63        4.17      3.25 o 
   7   6   7      198.26      199.11      7.70 o 
   8   6   7       28.32       31.39      6.45 o 
   9   6   7        1.56        5.09      4.15 o 
  10   6   7       13.34       14.28      5.00 o 
 -11   7   7       34.86       28.49      8.07 o 
 -10   7   7      304.34      332.71     17.78 o 
  -9   7   7      105.50       99.10      7.84 o 
  -8   7   7      196.68      195.44      9.91 o 
  -7   7   7       48.13       38.54      5.41 o 
  -6   7   7       39.36       40.28      5.96 o 
  -5   7   7       12.52        6.04      7.52 o 
  -4   7   7      240.34      259.83     10.34 o 
  -3   7   7        1.03        1.84      3.76 o 
  -2   7   7       31.40       27.56      7.88 o 
  -1   7   7       57.33       66.06      6.89 o 
   0   7   7       67.89       74.95      5.82 o 
   1   7   7       63.35       61.26      5.47 o 
   2   7   7       37.86       39.57      4.69 o 
   3   7   7       58.21       59.10      5.39 o 
   4   7   7      102.07      100.24      7.79 o 
   5   7   7       69.34       69.65      9.00 o 
   6   7   7        4.80        1.06      3.81 o 
   7   7   7      371.87      411.89     13.84 o 
   8   7   7       19.92       16.46      5.43 o 
  -9   8   7       45.26       40.05      6.54 o 
  -8   8   7       44.33       37.87      6.13 o 
  -7   8   7       19.69        7.62      4.38 o 
  -6   8   7       59.93       65.39      6.92 o 
  -5   8   7        0.48       -0.29      3.70 o 
  -4   8   7       50.99       52.37      7.24 o 
  -3   8   7      264.89      257.17     13.42 o 
  -2   8   7        1.37        0.93      3.32 o 
  -1   8   7       72.85       71.29      6.38 o 
   0   8   7       60.63       52.38      5.82 o 
   1   8   7        2.79        0.29      3.32 o 
   2   8   7      170.34      159.24      8.40 o 
   3   8   7      837.06      873.97     26.51 o 
   4   8   7        5.53       -4.94      4.67 o 
   5   8   7      182.76      189.35     13.67 o 
   6   8   7       30.20       35.35      6.02 o 
   7   8   7      217.01      231.62     11.43 o 
  -6   9   7       28.72       20.30      5.62 o 
  -5   9   7       35.27       22.75      5.69 o 
  -4   9   7       81.99       79.59      7.72 o 
  -3   9   7      188.18      185.26     10.32 o 
  -2   9   7       38.27       34.08      6.05 o 
  -1   9   7       10.07       16.86      4.82 o 
   0   9   7        1.53       -0.21      4.64 o 
   1   9   7       49.92       44.10      6.17 o 
   2   9   7        1.56       -3.33      3.90 o 
   3   9   7        0.58       -1.64      4.86 o 
   4   9   7       20.14       22.28      7.90 o 
 -15   0   8        6.90        1.92      6.75 o 
 -14   0   8      113.88      112.02     12.02 o 
 -13   0   8        2.52       -6.04      4.61 o 
 -12   0   8      256.25      250.72     15.20 o 
 -11   0   8      559.85      480.30     19.54 o 
 -10   0   8       79.58       83.59      8.45 o 
  -9   0   8      650.49      619.74     14.72 o 
  -8   0   8      124.85      144.25      6.69 o 
  -7   0   8        7.40        7.60      4.03 o 
  -6   0   8       25.94       18.41      2.84 o 
  -5   0   8        1.23       -0.02      1.43 o 
  -4   0   8     1109.56     1267.63     28.05 o 
  -3   0   8     3209.09     3255.02     31.56 o 
  -2   0   8     2956.93     2813.70     28.73 o 
  -1   0   8      921.80     1123.22     17.34 o 
   0   0   8     5731.99     5676.50     61.00 o 
   1   0   8      121.67      155.87      6.75 o 
   2   0   8     6986.55     7417.80     75.92 o 
   3   0   8     6904.74     7339.69    165.07 o 
   4   0   8      118.78      133.26      7.63 o 
   5   0   8      480.01      494.41     15.81 o 
   6   0   8      442.10      424.92     15.26 o 
   7   0   8      261.88      226.68     11.58 o 
   8   0   8     1182.85     1184.04     30.13 o 
   9   0   8      172.40      200.93     12.29 o 
  10   0   8       68.91       83.15      8.95 o 
  11   0   8      529.48      508.24     21.02 o 
  12   0   8        0.15        4.83      5.32 o 
  13   0   8       64.08       76.18      9.99 o 
 -15   1   8       53.46       54.45      7.11 o 
 -14   1   8       11.68       12.02      4.63 o 
 -13   1   8        7.77        6.90      4.67 o 
 -12   1   8        8.21        7.63      3.65 o 
 -11   1   8       95.69       94.32      6.67 o 
 -10   1   8      135.34      138.30      7.45 o 
  -9   1   8     1094.19     1049.38     14.35 o 
  -8   1   8        0.26        2.17      1.67 o 
  -7   1   8      842.83      816.12     11.23 o 
  -6   1   8      113.38      114.49      3.79 o 
  -5   1   8       10.92       13.94      2.38 o 
  -4   1   8      555.78      577.28      9.42 o 
  -3   1   8      518.85      549.06      5.33 o 
  -2   1   8     2591.29     2929.50     19.82 o 
  -1   1   8       75.86       90.34      2.95 o 
   0   1   8      218.73      224.60      4.09 o 
   1   1   8     1171.18     1220.81     13.35 o 
   2   1   8       43.37       40.45      2.12 o 
   3   1   8        8.55       21.11      1.68 o 
   4   1   8      213.83      235.09      4.69 o 
   5   1   8      138.08      138.98      3.60 o 
   6   1   8      195.64      208.21      7.68 o 
   7   1   8      206.18      183.78      7.55 o 
   8   1   8     2082.20     1966.81     40.62 o 
   9   1   8       29.46       26.92      4.31 o 
  10   1   8        4.89        6.99      3.13 o 
  11   1   8       89.66      105.98      7.35 o 
  12   1   8       19.85       28.31     15.09 o 
 -15   2   8       10.56        8.87      4.89 o 
 -14   2   8       11.33       14.51      6.78 o 
 -13   2   8       36.20       41.77     14.71 o 
 -12   2   8        1.15       -2.54      3.10 o 
 -11   2   8      462.02      452.09     13.62 o 
 -10   2   8      209.19      195.28      8.62 o 
  -9   2   8       32.50       29.56      3.34 o 
  -8   2   8     2637.79     2542.80     25.52 o 
  -7   2   8      111.60      122.41      3.19 o 
  -6   2   8       26.16       30.24      2.83 o 
  -5   2   8      322.01      322.40      8.16 o 
  -4   2   8     2457.47     2759.16     28.55 o 
  -3   2   8     1058.67     1160.31     18.71 o 
  -2   2   8      140.55      187.29      3.19 o 
  -1   2   8        2.80       11.75      1.18 o 
   0   2   8        4.43        6.04      1.16 o 
   1   2   8      618.43      665.59      9.24 o 
   2   2   8       24.56       38.75      3.28 o 
   3   2   8      847.01      833.03     11.16 o 
   4   2   8     1139.67     1209.11     16.92 o 
   5   2   8       23.86       23.14      2.22 o 
   6   2   8       43.42       45.61      4.25 o 
   7   2   8     1100.91     1141.80     20.65 o 
   8   2   8      107.93      111.27      6.64 o 
   9   2   8        0.64       -4.02      2.96 o 
  10   2   8      103.90       87.87     10.73 o 
  11   2   8        3.07        7.68      5.85 o 
  12   2   8        6.20        7.91      4.18 o 
 -14   3   8        9.32        8.57      6.17 o 
 -13   3   8        7.28       -2.40      6.70 o 
 -12   3   8      249.44      245.16     10.52 o 
 -11   3   8       25.81       25.24      4.58 o 
 -10   3   8       22.42       25.40      4.13 o 
  -9   3   8      111.69      106.89      6.88 o 
  -8   3   8        0.66        2.92      2.04 o 
  -7   3   8      355.66      354.24      8.10 o 
  -6   3   8      431.49      410.36      8.40 o 
  -5   3   8       79.18       93.27      4.96 o 
  -4   3   8     1283.37     1234.51     12.05 o 
  -3   3   8       87.91       82.07      2.84 o 
  -2   3   8      449.29      449.08      5.44 o 
  -1   3   8     1982.99     2192.73     14.93 o 
   0   3   8     2627.40     2862.43     27.61 o 
   1   3   8      158.98      180.88      6.22 o 
   2   3   8      352.74      314.68      5.31 o 
   3   3   8      170.82      143.32      3.57 o 
   4   3   8        6.54        8.02      1.40 o 
   5   3   8      814.95      871.42     13.80 o 
   6   3   8     1134.12     1170.65     15.87 o 
   7   3   8      174.36      184.73      8.27 o 
   8   3   8        1.13        0.31      2.72 o 
   9   3   8       89.84       91.10      6.58 o 
  10   3   8       13.60       12.99      4.64 o 
  11   3   8       76.20       77.18      8.04 o 
  12   3   8       53.14       49.38      7.11 o 
 -14   4   8      317.42      336.94     13.58 o 
 -13   4   8      383.29      418.97     13.59 o 
 -12   4   8      193.73      206.53      7.88 o 
 -11   4   8       12.87       12.86      3.23 o 
 -10   4   8       35.87       38.74      3.94 o 
  -9   4   8       16.32       20.92      3.82 o 
  -8   4   8        5.68        3.69      1.96 o 
  -7   4   8     1111.72     1088.67     13.71 o 
  -6   4   8      546.82      497.63      7.37 o 
  -5   4   8        0.50        0.27      1.16 o 
  -4   4   8      402.04      413.23      5.63 o 
  -3   4   8      170.44      153.34      3.25 o 
  -2   4   8      726.34      721.75      7.43 o 
  -1   4   8      109.13      123.38      2.80 o 
   0   4   8      213.49      199.61      5.96 o 
   1   4   8      161.78      170.68      4.90 o 
   2   4   8      251.13      237.84      5.74 o 
   3   4   8       67.51       62.41      2.95 o 
   4   4   8       50.91       48.75      2.74 o 
   5   4   8      594.62      602.55     11.03 o 
   6   4   8      523.93      522.15     10.48 o 
   7   4   8       10.23        6.86      3.18 o 
   8   4   8        1.31        1.85      3.01 o 
   9   4   8       49.42       46.42      5.50 o 
  10   4   8        4.43        4.18      3.41 o 
  11   4   8       46.56       46.43      6.57 o 
 -13   5   8        0.78        4.46      3.48 o 
 -12   5   8       53.17       68.77      5.47 o 
 -11   5   8       28.83       32.82      4.12 o 
 -10   5   8       93.75       96.43      7.27 o 
  -9   5   8       97.14       97.43      5.18 o 
  -8   5   8       89.52       87.65      4.17 o 
  -7   5   8     2530.90     2581.84     31.62 o 
  -6   5   8     1097.92     1081.16     12.17 o 
  -5   5   8      188.57      183.59      4.47 o 
  -4   5   8       12.20       15.16      1.60 o 
  -3   5   8       37.23       34.12      1.82 o 
  -2   5   8       67.35       70.52      2.35 o 
  -1   5   8       11.84       10.85      1.71 o 
   0   5   8      133.53      147.00      6.24 o 
   1   5   8       18.26       17.91      2.93 o 
   2   5   8        0.23       -0.34      1.98 o 
   3   5   8       14.65       14.65      2.90 o 
   4   5   8       24.88       18.03      2.40 o 
   5   5   8        2.25        2.95      2.69 o 
   6   5   8      627.82      649.91     13.44 o 
   7   5   8       64.36       68.92      6.24 o 
   8   5   8       27.66       27.08      4.86 o 
   9   5   8        4.61        8.36      3.92 o 
  10   5   8       50.60       51.43      6.30 o 
 -12   6   8        0.07        2.41      5.93 o 
 -11   6   8       10.39       14.05      6.70 o 
 -10   6   8       91.40       98.46     10.70 o 
  -9   6   8        7.19        7.90      5.21 o 
  -8   6   8        1.52        5.27      4.88 o 
  -7   6   8       30.61       36.22      5.08 o 
  -6   6   8       39.70       44.07      5.34 o 
  -5   6   8     2339.51     2248.25     33.84 o 
  -4   6   8       14.43       17.36      6.97 o 
  -3   6   8       93.58       85.73      5.97 o 
  -2   6   8        1.53        4.78      2.85 o 
  -1   6   8        2.47        1.34      4.03 o 
   0   6   8        2.96        2.11      2.02 o 
   1   6   8       42.41       45.84      4.41 o 
   2   6   8        6.53        4.68      2.94 o 
   3   6   8       40.19       34.86      4.21 o 
   4   6   8     1138.63     1152.10     29.75 o 
   5   6   8       39.93       52.28      8.40 o 
   6   6   8        3.09       -0.92      3.51 o 
   7   6   8      108.92      110.98      6.11 o 
   8   6   8       20.59       18.04      4.69 o 
   9   6   8       22.12       17.06      5.96 o 
 -10   7   8       27.16       35.79      8.12 o 
  -9   7   8       20.96       28.76      7.63 o 
  -8   7   8      208.42      191.87      9.79 o 
  -7   7   8       10.28       12.51      4.09 o 
  -6   7   8      470.67      450.36     14.09 o 
  -5   7   8       16.97       19.12      4.46 o 
  -4   7   8     1202.98     1194.91     32.82 o 
  -3   7   8      223.56      216.94      9.33 o 
  -2   7   8      161.23      156.55      8.03 o 
  -1   7   8        0.04       -2.06      2.69 o 
   0   7   8        9.47       10.44      3.60 o 
   1   7   8      101.39       96.38      6.40 o 
   2   7   8       75.08       71.51      7.71 o 
   3   7   8      461.91      432.99     34.88 o 
   4   7   8      176.91      172.94     12.35 o 
   5   7   8      868.43      899.03     20.32 o 
   6   7   8      174.11      186.27     10.78 o 
   7   7   8       42.89       42.23      4.92 o 
   8   7   8       21.02       19.44      9.19 o 
  -9   8   8      349.63      375.26     17.37 o 
  -8   8   8      312.02      316.42     13.19 o 
  -7   8   8        0.19        7.57      4.48 o 
  -6   8   8       88.72       81.58      9.06 o 
  -5   8   8      188.40      198.67     14.43 o 
  -4   8   8        3.75        6.00      4.16 o 
  -3   8   8        0.39       -0.13      3.52 o 
  -2   8   8      172.92      165.32      8.89 o 
  -1   8   8       18.56       25.64      4.91 o 
   0   8   8      112.26       93.52      7.06 o 
   1   8   8        6.57       10.70      3.92 o 
   2   8   8        1.29        1.77      3.40 o 
   3   8   8       23.45       22.31      4.71 o 
   4   8   8       45.60       32.11      7.74 o 
   5   8   8        6.66        5.01      4.83 o 
   6   8   8        0.88        8.22      4.61 o 
  -6   9   8       38.73       44.00      6.84 o 
  -5   9   8       30.33       26.59      5.96 o 
  -4   9   8        0.19        5.93      4.19 o 
  -3   9   8      123.89      100.87      8.32 o 
  -2   9   8      267.37      285.82     18.61 o 
  -1   9   8       26.66       13.07      4.73 o 
   0   9   8       79.82       91.27     12.76 o 
   1   9   8      189.46      194.92     14.98 o 
   2   9   8        8.05        8.05      6.39 o 
   3   9   8       41.29       23.11      7.74 o 
 -15   1   9      191.58      209.66     11.44 o 
 -14   1   9       26.80       27.62      5.72 o 
 -13   1   9      259.13      262.98     11.58 o 
 -12   1   9        1.85       -1.03      3.10 o 
 -11   1   9      528.41      500.93     14.42 o 
 -10   1   9       64.56       57.04      4.46 o 
  -9   1   9     1648.82     1563.93     18.74 o 
  -8   1   9       11.20       10.53      2.09 o 
  -7   1   9       11.41        5.58      1.70 o 
  -6   1   9       30.48       27.06      2.28 o 
  -5   1   9      199.59      189.28      7.77 o 
  -4   1   9     3594.78     3952.65     32.58 o 
  -3   1   9     1343.15     1496.40     11.70 o 
  -2   1   9      749.67      709.68      6.77 o 
  -1   1   9      351.92      417.26      5.33 o 
   0   1   9       61.55       47.02      2.11 o 
   1   1   9      785.22      895.92     10.92 o 
   2   1   9      387.13      415.59      7.35 o 
   3   1   9        7.60       15.31      3.61 o 
   4   1   9       63.02       62.87      3.28 o 
   5   1   9      384.05      393.00     20.61 o 
   6   1   9      504.09      511.20     12.40 o 
   7   1   9      165.13      148.42      8.62 o 
   8   1   9     1017.06      956.04     19.19 o 
   9   1   9       44.45       41.55      4.93 o 
  10   1   9      482.30      450.60     13.54 o 
  11   1   9       32.38       28.10      5.12 o 
  12   1   9      159.32      177.98      9.69 o 
 -14   2   9        0.15       -0.28      3.88 o 
 -13   2   9      208.43      173.76      9.70 o 
 -12   2   9      666.36      699.05     17.95 o 
 -11   2   9      110.35      103.27      7.02 o 
 -10   2   9        0.01       -1.45      2.27 o 
  -9   2   9      309.05      326.47      7.55 o 
  -8   2   9     1759.16     1697.01     19.23 o 
  -7   2   9      114.50      116.21      4.23 o 
  -6   2   9      253.61      222.22      5.43 o 
  -5   2   9     1446.65     1322.75     14.76 o 
  -4   2   9      165.87      186.46      5.25 o 
  -3   2   9       82.84       95.82      4.71 o 
  -2   2   9      160.21      138.18      3.88 o 
  -1   2   9       28.99       43.54      1.70 o 
   0   2   9     1350.73     1285.02     11.59 o 
   1   2   9     2141.11     2263.82     22.86 o 
   2   2   9     1570.72     1656.38     21.93 o 
   3   2   9        2.98        2.46      1.52 o 
   4   2   9     1285.80     1287.82     21.03 o 
   5   2   9      485.98      540.16      8.93 o 
   6   2   9       25.99       33.53      8.53 o 
   7   2   9       44.50       39.34      5.10 o 
   8   2   9       51.86       48.63      4.91 o 
   9   2   9      316.20      275.64     10.61 o 
  10   2   9      148.93      153.74      8.44 o 
  11   2   9        2.54        1.71      3.60 o 
  12   2   9        2.86       -1.72      3.72 o 
 -14   3   9       45.42       35.27      6.14 o 
 -13   3   9       96.00      102.88      7.80 o 
 -12   3   9       19.85       17.84      4.42 o 
 -11   3   9      190.48      199.40      9.28 o 
 -10   3   9        6.03       11.26      3.03 o 
  -9   3   9      552.38      545.84     11.45 o 
  -8   3   9        4.56        3.30      1.96 o 
  -7   3   9      429.90      405.01     12.55 o 
  -6   3   9      301.31      285.19     18.73 o 
  -5   3   9        2.03       -0.11      1.14 o 
  -4   3   9      434.36      478.59      6.77 o 
  -3   3   9      311.05      278.60      4.86 o 
  -2   3   9      637.82      705.35      7.34 o 
  -1   3   9      305.02      312.63      4.46 o 
   0   3   9        0.41        2.65      1.32 o 
   1   3   9     1111.15     1065.33     11.56 o 
   2   3   9        7.38        7.22      1.37 o 
   3   3   9        6.07        4.17      1.33 o 
   4   3   9      128.78      136.93      4.78 o 
   5   3   9      112.24       88.94      4.51 o 
   6   3   9     3773.06     3572.32     60.84 o 
   7   3   9      106.57      100.78      6.42 o 
   8   3   9       95.27       88.52     12.98 o 
   9   3   9      209.33      184.48     10.18 o 
  10   3   9       54.61       55.62      6.21 o 
  11   3   9        1.67       -0.41      3.38 o 
 -13   4   9        7.67       14.47      3.90 o 
 -12   4   9      453.34      456.28     11.63 o 
 -11   4   9       75.07       65.94      4.90 o 
 -10   4   9       31.67       34.71      3.88 o 
  -9   4   9        0.05       -0.01      1.84 o 
  -8   4   9       25.37       26.98      3.01 o 
  -7   4   9     1530.50     1478.67     15.29 o 
  -6   4   9      395.26      405.32      6.75 o 
  -5   4   9       24.62       26.75      2.08 o 
  -4   4   9        1.76        4.63      2.88 o 
  -3   4   9      665.98      647.16      7.34 o 
  -2   4   9        2.32        3.63      1.12 o 
  -1   4   9        3.02        3.48      1.08 o 
   0   4   9      598.84      661.18      9.35 o 
   1   4   9      150.74      163.65      4.91 o 
   2   4   9        8.84       13.24      1.82 o 
   3   4   9      225.52      229.12      5.13 o 
   4   4   9       44.42       36.44      3.27 o 
   5   4   9      339.43      347.96      8.41 o 
   6   4   9        9.38        5.28      2.44 o 
   7   4   9        5.88        3.84      7.52 o 
   8   4   9       87.05       70.97      6.35 o 
   9   4   9       70.30       68.95      6.40 o 
  10   4   9        2.67        1.94      3.52 o 
  11   4   9      301.95      326.22     16.88 o 
 -13   5   9       10.46        5.11      4.47 o 
 -12   5   9      183.16      253.68      9.07 o 
 -11   5   9       28.73       31.94      4.06 o 
 -10   5   9       27.85       22.74      3.54 o 
  -9   5   9        9.87       11.54      2.51 o 
  -8   5   9       16.04       17.42      2.60 o 
  -7   5   9      348.34      332.97      7.29 o 
  -6   5   9        8.60       14.05      2.45 o 
  -5   5   9        0.39        0.33      1.34 o 
  -4   5   9       28.28       28.40      1.94 o 
  -3   5   9      130.35      143.07      3.41 o 
  -2   5   9      108.70      131.95      4.40 o 
  -1   5   9       10.65       13.25      1.87 o 
   0   5   9       37.97       48.86      4.06 o 
   1   5   9      242.35      250.66      8.18 o 
   2   5   9      102.11      109.05      7.08 o 
   3   5   9       78.65       64.52      3.44 o 
   4   5   9        0.56        4.76      2.52 o 
   5   5   9     1254.75     1274.22     18.65 o 
   6   5   9      177.09      185.08      8.49 o 
   7   5   9        0.40       -1.16      3.10 o 
   8   5   9       15.55       20.30      7.03 o 
   9   5   9        0.06        3.51      3.90 o 
  10   5   9        1.06        0.50      3.86 o 
 -12   6   9       81.91       80.02     10.70 o 
 -11   6   9      305.34      344.24     18.61 o 
 -10   6   9       14.72       13.67      6.20 o 
  -9   6   9       63.03       57.30      8.56 o 
  -8   6   9       94.05       84.14      9.50 o 
  -7   6   9      171.46      167.80      8.56 o 
  -6   6   9      221.84      223.95      9.64 o 
  -5   6   9      345.06      346.27     11.47 o 
  -4   6   9     1049.86     1075.99     20.76 o 
  -3   6   9       49.41       47.98      4.90 o 
  -2   6   9        9.71        9.09      2.45 o 
  -1   6   9       65.33       70.56      4.23 o 
   0   6   9       10.78       11.74      3.10 o 
   1   6   9      255.25      265.93      8.99 o 
   2   6   9       57.65       72.70      5.21 o 
   3   6   9       15.45       10.41      4.87 o 
   4   6   9      587.37      592.92     12.47 o 
   5   6   9      816.02      789.78     14.85 o 
   6   6   9      168.83      182.85      7.53 o 
   7   6   9       60.12       57.22      6.67 o 
   8   6   9       11.66       16.53      4.69 o 
   9   6   9       47.71       46.72      6.61 o 
 -10   7   9       58.28       80.35     10.81 o 
  -9   7   9       70.02       54.83      9.06 o 
  -8   7   9      465.93      471.45     30.52 o 
  -7   7   9       21.68       20.35      4.97 o 
  -6   7   9       69.69       64.46      6.44 o 
  -5   7   9       13.49       18.63      5.30 o 
  -4   7   9      218.64      211.32     12.82 o 
  -3   7   9        5.71        4.87      3.35 o 
  -2   7   9       16.98       24.15      4.33 o 
  -1   7   9       68.78       75.04      6.89 o 
   0   7   9       37.88       27.86      4.52 o 
   1   7   9      143.39      145.69      7.41 o 
   2   7   9       11.69        7.08      3.30 o 
   3   7   9       56.28       65.57      5.66 o 
   4   7   9       81.49       80.20      7.02 o 
   5   7   9        8.33       11.63      4.37 o 
   6   7   9      255.94      272.81      9.51 o 
   7   7   9        6.19        0.11      4.03 o 
   8   7   9       12.43        2.41      4.52 o 
  -8   8   9      120.31      111.31      9.93 o 
  -7   8   9       75.12       59.22      7.10 o 
  -6   8   9      226.12      254.88     11.68 o 
  -5   8   9       14.12       18.48      4.90 o 
  -4   8   9     1213.17     1211.42     24.97 o 
  -3   8   9      101.91       98.85      7.53 o 
  -2   8   9       43.77       32.43      6.15 o 
  -1   8   9      126.17      123.22     11.36 o 
   0   8   9       46.92       47.45      5.64 o 
   1   8   9       49.44       47.43      6.42 o 
   2   8   9       99.13      106.97      7.66 o 
   3   8   9        0.16       -5.32      4.45 o 
   4   8   9       37.68       43.03      8.45 o 
   5   8   9      179.58      191.69     10.21 o 
   6   8   9       38.66       38.11      6.23 o 
  -5   9   9       35.47       34.97      6.48 o 
  -4   9   9        3.25       -0.63      4.21 o 
  -3   9   9       57.57       63.12      7.25 o 
  -2   9   9      105.87      127.31      8.97 o 
  -1   9   9       41.30       42.80      7.14 o 
   0   9   9        2.29        0.82      3.84 o 
   1   9   9        8.42       14.50      4.97 o 
   2   9   9      524.80      535.08     23.55 o 
   3   9   9       34.09       51.81      9.60 o 
 -15   0  10        0.09       -8.48      5.65 o 
 -14   0  10      309.17      279.53     17.78 o 
 -13   0  10      155.34      153.18     13.50 o 
 -12   0  10        4.75        1.81      5.21 o 
 -11   0  10      848.36      792.76     26.24 o 
 -10   0  10     6164.38     5981.47    138.83 o 
  -9   0  10       70.58       72.31      5.76 o 
  -8   0  10      250.03      217.58     18.00 o 
  -7   0  10      872.43      855.85     16.95 o 
  -6   0  10     1526.56     1589.14     24.76 o 
  -5   0  10     1501.77     1584.21     24.22 o 
  -4   0  10      324.66      355.07      5.46 o 
  -3   0  10       59.27       64.08      2.58 o 
  -2   0  10      397.90      360.18      6.40 o 
  -1   0  10      143.02      146.46      4.84 o 
   0   0  10      345.49      334.68     14.60 o 
   1   0  10      296.22      325.30     10.70 o 
   2   0  10     7696.60     8125.76     83.51 o 
   3   0  10        9.94       23.73      1.73 o 
   4   0  10     1666.17     1713.52     35.29 o 
   5   0  10      422.63      448.19     15.97 o 
   6   0  10        3.94        0.82      3.40 o 
   7   0  10       16.39       22.94      5.43 o 
   8   0  10       13.84        3.46      4.39 o 
   9   0  10        0.85        4.78      4.39 o 
  10   0  10        0.27        0.93      4.17 o 
  11   0  10       79.55      100.77     10.92 o 
  12   0  10        0.33        1.48      5.54 o 
 -15   1  10       17.97       17.90      7.08 o 
 -14   1  10       34.82       37.61      6.07 o 
 -13   1  10       43.86       59.77      6.73 o 
 -12   1  10       73.60       67.97      6.92 o 
 -11   1  10      134.57      126.14      6.43 o 
 -10   1  10      104.18      106.91      5.38 o 
  -9   1  10       68.13       61.23      4.47 o 
  -8   1  10      175.11      167.80      6.16 o 
  -7   1  10       57.29       61.35      3.35 o 
  -6   1  10        1.36        4.04      1.57 o 
  -5   1  10      906.04      960.06      9.56 o 
  -4   1  10       16.19       21.73      1.65 o 
  -3   1  10     2302.39     2453.34     17.52 o 
  -2   1  10      465.52      537.11      5.89 o 
  -1   1  10       75.70       81.77      2.59 o 
   0   1  10      614.45      632.67      8.14 o 
   1   1  10      274.53      255.08      5.20 o 
   2   1  10        0.17        1.61      1.47 o 
   3   1  10      693.04      734.21     10.35 o 
   4   1  10       94.28       98.58      3.27 o 
   5   1  10      223.89      210.07     20.09 o 
   6   1  10       15.85        9.94      2.88 o 
   7   1  10      369.29      337.02     17.73 o 
   8   1  10       20.39       18.68      3.89 o 
   9   1  10      250.77      242.83      9.91 o 
  10   1  10        4.84        5.45      3.36 o 
  11   1  10        7.52        4.57      4.01 o 
  12   1  10       38.04       31.31      5.71 o 
 -14   2  10       41.02       41.87      8.12 o 
 -13   2  10       24.13       27.97      5.25 o 
 -12   2  10       14.93       14.06      4.38 o 
 -11   2  10      224.53      215.46      7.92 o 
 -10   2  10       56.96       54.81      4.45 o 
  -9   2  10     1053.37     1023.30     14.46 o 
  -8   2  10      473.04      430.29      8.49 o 
  -7   2  10       29.55       36.44      4.33 o 
  -6   2  10      429.59      453.36      7.99 o 
  -5   2  10      803.23      830.27     11.12 o 
  -4   2  10      606.01      594.56      8.81 o 
  -3   2  10      298.46      305.20      5.35 o 
  -2   2  10     4264.89     4444.10     32.12 o 
  -1   2  10      310.49      335.13      4.99 o 
   0   2  10      524.55      566.29      6.91 o 
   1   2  10     1089.88     1213.28     14.57 o 
   2   2  10        2.58        1.66      1.61 o 
   3   2  10      214.48      198.27      5.15 o 
   4   2  10      189.94      186.69      5.08 o 
   5   2  10       31.20       31.42      4.42 o 
   6   2  10       23.42       17.19      5.27 o 
   7   2  10      103.74       79.69      5.80 o 
   8   2  10      125.39      110.20     14.68 o 
   9   2  10        3.34        3.08      3.40 o 
  10   2  10      114.41       94.86      7.29 o 
  11   2  10       88.90      105.13      8.01 o 
 -14   3  10       48.72       66.14      7.56 o 
 -13   3  10        3.72        2.41      5.63 o 
 -12   3  10       77.43       75.86      6.87 o 
 -11   3  10        0.55        0.34      2.99 o 
 -10   3  10      120.17      119.94      5.98 o 
  -9   3  10      485.38      483.29      9.43 o 
  -8   3  10      387.09      362.75      7.79 o 
  -7   3  10      182.13      167.61      8.22 o 
  -6   3  10      540.05      577.66     12.57 o 
  -5   3  10      251.97      262.04      5.20 o 
  -4   3  10      130.19      136.20      3.72 o 
  -3   3  10       41.83       56.41      3.07 o 
  -2   3  10       21.08       51.53      2.09 o 
  -1   3  10      624.83      615.06      7.55 o 
   0   3  10        0.15        0.90      1.45 o 
   1   3  10       14.41       18.22      2.19 o 
   2   3  10        9.76       13.63      2.18 o 
   3   3  10     1128.97     1136.04     15.12 o 
   4   3  10      251.10      248.52      6.42 o 
   5   3  10      228.52      239.61     11.16 o 
   6   3  10     2641.20     2490.79     36.03 o 
   7   3  10       50.30       41.54      4.91 o 
   8   3  10       31.98       29.93      6.50 o 
   9   3  10      208.81      213.52      9.83 o 
  10   3  10       39.15       44.21      5.82 o 
  11   3  10        5.35        7.28      4.06 o 
 -13   4  10      308.04      339.00     10.74 o 
 -12   4  10      106.72      110.08      6.70 o 
 -11   4  10       19.61       19.68      3.58 o 
 -10   4  10       56.63       54.97      3.93 o 
  -9   4  10       16.54       23.36      2.91 o 
  -8   4  10      381.41      384.29      7.25 o 
  -7   4  10     3494.45     3451.36     29.67 o 
  -6   4  10     1008.36     1061.18     12.14 o 
  -5   4  10       68.14       65.27      2.92 o 
  -4   4  10       29.21       26.76      2.07 o 
  -3   4  10       75.03       70.99      2.55 o 
  -2   4  10       69.82       76.87      2.60 o 
  -1   4  10      413.06      410.71      5.50 o 
   0   4  10       49.57       48.76      2.65 o 
   1   4  10        0.77        0.41      1.71 o 
   2   4  10        1.22        1.49      1.40 o 
   3   4  10      818.11      771.58     13.41 o 
   4   4  10      107.87       98.96      4.76 o 
   5   4  10     1023.81     1032.31     15.60 o 
   6   4  10       22.17       10.33      3.64 o 
   7   4  10       32.37       34.09      4.77 o 
   8   4  10        9.56        9.58      3.83 o 
   9   4  10       31.59       32.36      5.08 o 
  10   4  10        0.39        1.54      3.76 o 
 -13   5  10        1.41        5.35      3.62 o 
 -12   5  10      149.32      185.99      8.48 o 
 -11   5  10        7.31       10.57      3.29 o 
 -10   5  10        1.69        1.38      2.18 o 
  -9   5  10      155.43      162.73      5.75 o 
  -8   5  10       79.44       75.22      4.04 o 
  -7   5  10      105.63       99.72      4.37 o 
  -6   5  10     3739.60     3791.42     30.82 o 
  -5   5  10      417.12      408.57      6.32 o 
  -4   5  10       52.36       49.21      4.25 o 
  -3   5  10        1.66        2.03      1.26 o 
  -2   5  10      114.22      118.25      3.61 o 
  -1   5  10      727.71      722.22     12.14 o 
   0   5  10       72.22       76.99      4.90 o 
   1   5  10      291.35      277.95      7.13 o 
   2   5  10        0.00       -2.01      1.47 o 
   3   5  10     1574.27     1574.81     17.41 o 
   4   5  10     2252.30     2265.22     27.29 o 
   5   5  10       47.28       41.46      4.07 o 
   6   5  10        4.62        0.90      3.31 o 
   7   5  10      148.55      151.15     11.06 o 
   8   5  10       11.32       12.88      4.99 o 
   9   5  10        1.05        4.51      5.49 o 
  10   5  10        0.16       -0.51      4.12 o 
 -11   6  10       56.85       65.75      9.77 o 
 -10   6  10       23.77       34.41      7.74 o 
  -9   6  10        0.11        1.70      5.21 o 
  -8   6  10        6.02        4.17      4.78 o 
  -7   6  10       57.88       52.85      8.18 o 
  -6   6  10      659.80      619.12     15.99 o 
  -5   6  10      144.15      150.04      8.07 o 
  -4   6  10        3.87        4.19      2.39 o 
  -3   6  10       51.52       48.86      3.23 o 
  -2   6  10      282.67      272.31      7.60 o 
  -1   6  10        1.15        3.12      2.16 o 
   0   6  10        3.98        4.73      2.55 o 
   1   6  10      282.47      281.66      9.36 o 
   2   6  10       12.50       15.73      3.38 o 
   3   6  10       45.34       55.80      4.88 o 
   4   6  10      145.41      135.08      9.05 o 
   5   6  10      479.34      474.91     11.80 o 
   6   6  10       82.24       88.69      7.41 o 
   7   6  10       49.34       46.55      7.49 o 
   8   6  10        1.84        3.68      3.97 o 
   9   6  10       42.56       46.15     13.25 o 
 -10   7  10        1.30       -2.31      5.32 o 
  -9   7  10      648.09      625.80     25.30 o 
  -8   7  10      137.89      122.12     11.96 o 
  -7   7  10        3.14        4.85      4.14 o 
  -6   7  10      120.84      115.36      8.13 o 
  -5   7  10      152.65      133.71      9.30 o 
  -4   7  10       67.79       67.10      6.31 o 
  -3   7  10        0.04        1.72      3.18 o 
  -2   7  10        1.96        6.45      3.44 o 
  -1   7  10       37.17       26.77      4.49 o 
   0   7  10      201.55      184.87      8.61 o 
   1   7  10        4.20        6.55      3.20 o 
   2   7  10       39.84       36.68      4.88 o 
   3   7  10      489.51      464.16     19.21 o 
   4   7  10      380.86      379.62     14.90 o 
   5   7  10       31.85       27.90      4.35 o 
   6   7  10       13.43       16.27      5.01 o 
   7   7  10       97.21       97.24      8.36 o 
  -8   8  10       54.44       44.90      9.71 o 
  -7   8  10       32.34       31.44      7.60 o 
  -6   8  10      177.30      167.65     10.02 o 
  -5   8  10        0.50        7.08      4.48 o 
  -4   8  10       82.09       80.95      7.30 o 
  -3   8  10      154.04      134.14      8.65 o 
  -2   8  10        7.33        6.93      4.97 o 
  -1   8  10       15.72       10.78      4.19 o 
   0   8  10        0.09       -2.60      3.31 o 
   1   8  10        0.27        1.28      4.31 o 
   2   8  10      692.90      683.32     25.52 o 
   3   8  10        0.00        3.84      5.60 o 
   4   8  10      226.68      237.18     11.21 o 
   5   8  10       77.79       72.90      8.78 o 
  -5   9  10       20.92       23.05      5.77 o 
  -4   9  10       61.16       67.25     10.54 o 
  -3   9  10      197.10      214.50     11.11 o 
  -2   9  10       27.63       32.28      5.90 o 
  -1   9  10       74.08       70.57      7.25 o 
   0   9  10      136.13      124.02     11.61 o 
   1   9  10      100.66      125.21      8.96 o 
   2   9  10        9.34        9.50      6.97 o 
 -14   1  11        4.40        3.89      4.23 o 
 -13   1  11       46.00       45.77      6.02 o 
 -12   1  11       13.20       13.99      6.15 o 
 -11   1  11      994.68      953.61     15.00 o 
 -10   1  11       21.70       24.99      3.12 o 
  -9   1  11       28.80       28.67      3.03 o 
  -8   1  11      152.39      151.50      6.54 o 
  -7   1  11      231.20      221.79      5.86 o 
  -6   1  11       38.15       26.38      2.44 o 
  -5   1  11     1013.77     1117.08     13.71 o 
  -4   1  11      471.13      580.67      5.97 o 
  -3   1  11      203.56      243.65      3.73 o 
  -2   1  11      434.70      454.84      5.53 o 
  -1   1  11      637.52      690.05      7.91 o 
   0   1  11      127.21      167.14      4.11 o 
   1   1  11      552.96      539.88      8.31 o 
   2   1  11      255.56      285.51      5.84 o 
   3   1  11        2.83        1.97      2.01 o 
   4   1  11      150.04      142.03      7.33 o 
   5   1  11       70.65       61.75      6.28 o 
   6   1  11       24.51       28.06      4.13 o 
   7   1  11      315.09      283.47     10.09 o 
   8   1  11      329.10      308.64     11.10 o 
   9   1  11        5.27        3.72      3.22 o 
  10   1  11        7.75       10.44      4.80 o 
  11   1  11       57.57       62.49      6.63 o 
 -14   2  11       19.01       20.50      5.32 o 
 -13   2  11        2.73        4.29      3.74 o 
 -12   2  11      462.86      433.19     14.11 o 
 -11   2  11       13.41        8.02      3.12 o 
 -10   2  11       28.88       29.29      3.22 o 
  -9   2  11     2891.39     2772.42     28.69 o 
  -8   2  11       69.30       61.10      3.69 o 
  -7   2  11       10.51        8.48      2.05 o 
  -6   2  11        1.89        6.44      1.84 o 
  -5   2  11        0.63        4.18      1.57 o 
  -4   2  11      108.44      101.17      3.50 o 
  -3   2  11      179.53      184.30      5.04 o 
  -2   2  11       13.82       23.17      1.69 o 
  -1   2  11        0.03       -0.14      0.79 o 
   0   2  11     1075.21     1164.96     12.50 o 
   1   2  11       50.04       69.31      3.26 o 
   2   2  11        2.96        0.42      1.87 o 
   3   2  11       13.43        8.53      1.77 o 
   4   2  11      140.68      136.23      6.95 o 
   5   2  11        0.80        1.44      2.56 o 
   6   2  11        1.49        0.56      2.73 o 
   7   2  11      160.90      144.99      7.49 o 
   8   2  11        7.78        5.53      4.36 o 
   9   2  11      215.94      215.59     10.07 o 
  10   2  11       15.26       23.53      4.80 o 
  11   2  11       74.35       83.91      7.47 o 
 -14   3  11      258.20      315.31     13.40 o 
 -13   3  11      290.82      275.41     11.93 o 
 -12   3  11       99.23       92.76      7.26 o 
 -11   3  11      172.53      157.53      7.03 o 
 -10   3  11       42.25       48.67      4.36 o 
  -9   3  11       13.73       14.10      4.53 o 
  -8   3  11     1238.55     1242.35     16.08 o 
  -7   3  11      122.08      113.70      5.01 o 
  -6   3  11      230.04      228.20      6.80 o 
  -5   3  11       54.41       47.98      2.63 o 
  -4   3  11        8.78        6.27      1.50 o 
  -3   3  11       79.73       70.70      2.89 o 
  -2   3  11      188.46      191.17      3.83 o 
  -1   3  11        0.09       -0.18      1.01 o 
   0   3  11       22.31       28.28      2.50 o 
   1   3  11      205.93      204.68      5.60 o 
   2   3  11       89.74       93.47      4.09 o 
   3   3  11       72.25       57.67      3.69 o 
   4   3  11       93.34       98.03      4.46 o 
   5   3  11      106.44      109.41      6.48 o 
   6   3  11      483.59      458.53     24.81 o 
   7   3  11       57.31       50.55      5.41 o 
   8   3  11       14.40       15.22      4.17 o 
   9   3  11       15.01       10.86      3.93 o 
  10   3  11      200.68      192.67      9.97 o 
  11   3  11      112.76      128.08      9.00 o 
 -13   4  11        4.87       19.76      4.19 o 
 -12   4  11       23.95       20.18      4.02 o 
 -11   4  11      216.96      221.34      7.07 o 
 -10   4  11       73.91       72.93      4.37 o 
  -9   4  11       19.56       17.13      2.72 o 
  -8   4  11       12.35       15.64      2.31 o 
  -7   4  11        3.69        6.45      1.93 o 
  -6   4  11      323.23      302.49      6.13 o 
  -5   4  11       34.13       30.60      2.37 o 
  -4   4  11      478.71      458.44      7.14 o 
  -3   4  11       30.75       35.90      2.33 o 
  -2   4  11      583.02      555.43      7.72 o 
  -1   4  11     1113.45     1196.34     10.39 o 
   0   4  11      749.82      786.03     10.35 o 
   1   4  11      299.07      285.13      5.93 o 
   2   4  11       90.16       84.29      3.51 o 
   3   4  11      452.40      462.70      9.60 o 
   4   4  11      185.44      207.64      6.64 o 
   5   4  11        0.10       -1.16      3.15 o 
   6   4  11       10.51        9.20      4.31 o 
   7   4  11       77.17       70.55      6.40 o 
   8   4  11      124.68      127.24      8.15 o 
   9   4  11        9.24        2.33      3.65 o 
  10   4  11       25.18       28.60      5.72 o 
 -12   5  11        0.13        1.63      3.85 o 
 -11   5  11       52.54       56.39      5.01 o 
 -10   5  11      125.49      130.28      5.55 o 
  -9   5  11        8.88        8.16      2.51 o 
  -8   5  11      101.13      105.54      5.83 o 
  -7   5  11       28.00       28.37      4.21 o 
  -6   5  11      148.66      147.11      4.57 o 
  -5   5  11       41.21       41.92      2.72 o 
  -4   5  11       19.14       22.44      2.01 o 
  -3   5  11        0.39        0.37      1.25 o 
  -2   5  11        0.00        2.08      1.47 o 
  -1   5  11       12.09       11.09      2.47 o 
   0   5  11       33.93       38.93      3.61 o 
   1   5  11       67.28       69.41      4.01 o 
   2   5  11       40.61       39.16      2.96 o 
   3   5  11       37.64       37.52      3.80 o 
   4   5  11      658.78      644.48     12.61 o 
   5   5  11       50.47       32.91      3.87 o 
   6   5  11      190.64      188.32      9.66 o 
   7   5  11       15.22       13.28      4.71 o 
   8   5  11       14.68       17.19      4.62 o 
   9   5  11        0.05        0.99      3.82 o 
 -11   6  11       28.46       27.61      8.07 o 
 -10   6  11       17.31       25.85      7.57 o 
  -9   6  11        3.64        2.74      5.43 o 
  -8   6  11      424.73      400.66     19.10 o 
  -7   6  11       44.03       52.09      8.45 o 
  -6   6  11      186.67      190.45     13.23 o 
  -5   6  11        3.93       10.54      3.70 o 
  -4   6  11       12.05        7.48      2.28 o 
  -3   6  11      167.02      174.52      5.49 o 
  -2   6  11        9.91       13.69      2.88 o 
  -1   6  11       32.17       29.60      4.61 o 
   0   6  11       42.54       40.91      3.66 o 
   1   6  11       10.10       10.21      3.38 o 
   2   6  11      475.03      473.89     10.26 o 
   3   6  11      884.44      886.01     15.77 o 
   4   6  11        6.59       10.90      3.31 o 
   5   6  11     1234.68     1356.45     20.85 o 
   6   6  11       11.66       15.91      5.82 o 
   7   6  11       46.06       48.41      6.40 o 
   8   6  11        0.59        3.01      4.03 o 
 -10   7  11       49.54       50.88      9.71 o 
  -9   7  11      288.43      314.22     18.44 o 
  -8   7  11      357.73      381.01     19.59 o 
  -7   7  11      137.18      153.51     13.28 o 
  -6   7  11        0.78        2.79      3.89 o 
  -5   7  11      197.29      203.68      9.93 o 
  -4   7  11       24.23       24.97      4.81 o 
  -3   7  11        8.47       10.49      3.82 o 
  -2   7  11       69.72       74.64      6.30 o 
  -1   7  11      132.91      121.78     15.78 o 
   0   7  11      170.92      152.02      7.99 o 
   1   7  11       13.02       21.47      4.09 o 
   2   7  11      209.27      221.35     13.89 o 
   3   7  11        1.77       -1.94      3.51 o 
   4   7  11        3.08        4.83      3.98 o 
   5   7  11       13.55        8.31      3.67 o 
   6   7  11        9.44       13.31      4.96 o 
   7   7  11      124.69      134.13      9.86 o 
  -8   8  11       84.87       66.30     10.54 o 
  -7   8  11       63.64       67.81      9.50 o 
  -6   8  11       16.55       14.88      5.02 o 
  -5   8  11       91.65       83.81      7.74 o 
  -4   8  11       24.03       23.71      5.06 o 
  -3   8  11       73.95       72.53      7.08 o 
  -2   8  11        7.43        3.79      3.84 o 
  -1   8  11        0.83        2.88      3.65 o 
   0   8  11       35.14       34.04      6.72 o 
   1   8  11        1.19        2.97      3.86 o 
   2   8  11       11.77        9.99      6.20 o 
   3   8  11      185.01      195.02     10.35 o 
   4   8  11       13.58       16.56      5.27 o 
  -3   9  11        4.15        2.53      5.38 o 
  -2   9  11       29.08       22.89      7.46 o 
  -1   9  11      140.80      147.85      9.60 o 
   0   9  11       30.85       34.04      6.15 o 
 -14   0  12       10.12        2.25      5.71 o 
 -13   0  12        4.47        5.10      5.93 o 
 -12   0  12      251.19      237.05     15.31 o 
 -11   0  12     2242.98     2183.39     36.33 o 
 -10   0  12      813.41      817.42     28.02 o 
  -9   0  12      338.84      301.58     10.67 o 
  -8   0  12      205.72      223.91      8.85 o 
  -7   0  12      246.83      259.48      9.25 o 
  -6   0  12      361.29      334.10     10.12 o 
  -5   0  12     1616.58     1656.90     26.20 o 
  -4   0  12     3053.63     3267.61     34.21 o 
  -3   0  12       46.75       65.19      6.47 o 
  -2   0  12        1.87        2.71      1.59 o 
  -1   0  12      331.81      281.96      7.42 o 
   0   0  12     1012.02      987.07     16.33 o 
   1   0  12      673.30      606.59     16.63 o 
   2   0  12      138.29      125.44      4.32 o 
   3   0  12       55.46       70.47      6.48 o 
   4   0  12       11.61       21.46      4.78 o 
   5   0  12      295.92      235.84     12.13 o 
   6   0  12      762.68      680.14     21.95 o 
   7   0  12      234.07      206.09     12.51 o 
   8   0  12       20.76       11.80      5.49 o 
   9   0  12       17.71       20.20      6.15 o 
  10   0  12        0.37        3.13      5.32 o 
  11   0  12       42.55       42.59      8.62 o 
 -14   1  12       39.19       36.69      6.17 o 
 -13   1  12        8.81        3.98      7.66 o 
 -12   1  12       76.67       93.11      6.16 o 
 -11   1  12      282.64      279.98      7.98 o 
 -10   1  12      148.82      165.21      8.64 o 
  -9   1  12      124.91      134.23      5.27 o 
  -8   1  12        5.09        4.44      2.31 o 
  -7   1  12      171.25      172.87      5.41 o 
  -6   1  12        1.57        1.37      1.55 o 
  -5   1  12     1230.95     1319.90     12.65 o 
  -4   1  12       11.50        5.21      1.00 o 
  -3   1  12      436.73      403.80      5.20 o 
  -2   1  12       48.32       47.87      2.00 o 
  -1   1  12      153.79      134.89      3.42 o 
   0   1  12      433.03      442.29      8.30 o 
   1   1  12        3.68        8.52      1.63 o 
   2   1  12      183.72      179.44      4.81 o 
   3   1  12      153.66      157.23      4.45 o 
   4   1  12      200.16      184.71      7.43 o 
   5   1  12      330.18      316.11     17.07 o 
   6   1  12       28.07       24.80      4.11 o 
   7   1  12      575.30      464.02     18.74 o 
   8   1  12        0.17        4.41      3.26 o 
   9   1  12        7.22        5.61      3.39 o 
  10   1  12      176.99      223.32     10.49 o 
  11   1  12       69.82       81.89     16.74 o 
 -14   2  12        3.76        2.14      7.38 o 
 -13   2  12      128.83      136.14      8.93 o 
 -12   2  12      281.42      256.65      9.22 o 
 -11   2  12       14.63       17.24      3.09 o 
 -10   2  12       35.48       36.67      3.48 o 
  -9   2  12      824.81      801.00     12.84 o 
  -8   2  12      575.56      557.86     10.10 o 
  -7   2  12      206.95      202.54      6.93 o 
  -6   2  12       74.03       60.92      4.28 o 
  -5   2  12       30.53       36.91      2.71 o 
  -4   2  12       56.52       51.07      2.39 o 
  -3   2  12      395.65      351.26      5.02 o 
  -2   2  12       64.12       69.63      2.44 o 
  -1   2  12      276.03      282.41      5.24 o 
   0   2  12      839.13      850.17     11.76 o 
   1   2  12      814.88      767.37     11.20 o 
   2   2  12     1257.31     1159.10     23.97 o 
   3   2  12      463.21      493.63     10.02 o 
   4   2  12       43.48       51.01      4.54 o 
   5   2  12      259.84      263.25      9.96 o 
   6   2  12      212.25      197.66      9.28 o 
   7   2  12        8.09        7.38      3.40 o 
   8   2  12      141.15      135.58      8.09 o 
   9   2  12        1.40        1.48      4.67 o 
  10   2  12      111.76      125.14      8.51 o 
  11   2  12        7.21        2.98      3.80 o 
 -14   3  12       15.42       24.64      5.81 o 
 -13   3  12       52.62       52.11      9.22 o 
 -12   3  12       71.19       60.35      6.36 o 
 -11   3  12        0.53        0.71      2.51 o 
 -10   3  12       45.88       48.22      3.83 o 
  -9   3  12      234.33      236.82      6.84 o 
  -8   3  12     1675.18     1649.33     19.64 o 
  -7   3  12        0.39        0.60      1.77 o 
  -6   3  12       12.36        2.34      2.19 o 
  -5   3  12        5.64        5.25      1.68 o 
  -4   3  12       24.40       28.21      2.24 o 
  -3   3  12      189.98      211.23      4.78 o 
  -2   3  12      102.84      122.29      3.02 o 
  -1   3  12      247.65      251.69      4.21 o 
   0   3  12      157.04      159.04      4.46 o 
   1   3  12     1109.37     1057.98     19.89 o 
   2   3  12      170.92      162.22      6.70 o 
   3   3  12       25.73       23.71      2.81 o 
   4   3  12       94.67       79.98      6.67 o 
   5   3  12       97.81      100.74      6.60 o 
   6   3  12       40.29       47.36      7.99 o 
   7   3  12        0.54       -1.35      2.93 o 
   8   3  12      148.44      138.71      8.40 o 
   9   3  12        3.87        2.15      3.61 o 
  10   3  12       81.55       87.32      7.66 o 
 -13   4  12      378.61      415.72     12.01 o 
 -12   4  12       13.48       11.90      3.84 o 
 -11   4  12        1.84       -1.35      2.21 o 
 -10   4  12        0.49        1.97      2.26 o 
  -9   4  12      125.39      123.45      5.23 o 
  -8   4  12      203.32      203.12      5.55 o 
  -7   4  12       21.49       24.67      2.50 o 
  -6   4  12       20.13       14.44      2.25 o 
  -5   4  12       34.81       32.98      2.72 o 
  -4   4  12      149.98      164.51      6.54 o 
  -3   4  12       52.34       48.39      2.66 o 
  -2   4  12      293.81      302.66      5.74 o 
  -1   4  12        0.40        1.26      1.39 o 
   0   4  12      124.42      121.63      4.34 o 
   1   4  12      106.89      114.39      4.99 o 
   2   4  12      453.75      427.20      9.24 o 
   3   4  12     2531.30     2490.50     28.22 o 
   4   4  12        1.42       -0.83      2.27 o 
   5   4  12        1.28       -3.89      2.59 o 
   6   4  12       19.49       14.25      4.13 o 
   7   4  12        8.30        1.24      3.49 o 
   8   4  12        7.57        8.49      3.85 o 
   9   4  12       96.28      107.71      8.22 o 
  10   4  12        4.42       -4.00      4.36 o 
 -12   5  12        0.94       -2.46      3.00 o 
 -11   5  12        2.56        2.18      2.55 o 
 -10   5  12       12.26       20.71      3.16 o 
  -9   5  12        0.54       -0.13      2.14 o 
  -8   5  12       68.28       77.42      3.81 o 
  -7   5  12      144.89      143.33      4.70 o 
  -6   5  12       70.96       64.80      3.30 o 
  -5   5  12        6.71        5.45      1.93 o 
  -4   5  12       32.30       35.67      2.55 o 
  -3   5  12      224.85      200.48      7.05 o 
  -2   5  12      177.42      149.44      4.94 o 
  -1   5  12       65.06       64.21      4.08 o 
   0   5  12        1.44        1.86      3.41 o 
   1   5  12        2.11       -0.23      1.71 o 
   2   5  12      345.19      330.38      8.66 o 
   3   5  12      358.53      348.97     10.32 o 
   4   5  12     2596.95     2584.87     30.54 o 
   5   5  12      115.47      123.40     16.00 o 
   6   5  12       49.54       59.90      8.92 o 
   7   5  12       32.39       46.22      9.03 o 
   8   5  12      253.17      254.50     11.82 o 
   9   5  12       19.65       19.42      5.31 o 
 -11   6  12       47.46       50.93      9.71 o 
 -10   6  12        5.64        5.76      6.20 o 
  -9   6  12       25.70       31.61      8.18 o 
  -8   6  12       20.83       21.24      6.64 o 
  -7   6  12       11.87        8.18      5.71 o 
  -6   6  12      223.26      217.29     13.94 o 
  -5   6  12      248.93      277.90      8.24 o 
  -4   6  12      263.93      270.29      7.41 o 
  -3   6  12       78.26       73.16      4.00 o 
  -2   6  12       35.76       41.52      5.38 o 
  -1   6  12       18.34       14.35      2.95 o 
   0   6  12      224.99      234.22      7.40 o 
   1   6  12      134.36      117.84      7.33 o 
   2   6  12      157.89      169.60      7.04 o 
   3   6  12      104.44      106.70      7.35 o 
   4   6  12      103.69      101.08      5.97 o 
   5   6  12       88.78       95.27      7.70 o 
   6   6  12      300.17      317.61     14.11 o 
   7   6  12      182.33      212.72     11.14 o 
   8   6  12        0.03        0.94      4.20 o 
  -9   7  12       52.51       47.04      9.60 o 
  -8   7  12      552.35      597.70     25.03 o 
  -7   7  12       70.40       81.01     10.76 o 
  -6   7  12       25.54       31.39      7.74 o 
  -5   7  12       43.07       39.28      5.64 o 
  -4   7  12      220.25      223.61     10.10 o 
  -3   7  12      407.14      388.94     15.48 o 
  -2   7  12      192.56      184.27     12.60 o 
  -1   7  12      203.17      190.77      9.06 o 
   0   7  12      223.65      226.82      9.57 o 
   1   7  12      181.86      176.41      8.48 o 
   2   7  12      641.73      633.94     29.99 o 
   3   7  12       12.94       14.21      5.96 o 
   4   7  12       90.06      101.14     13.97 o 
   5   7  12        3.36        2.64      4.38 o 
   6   7  12       46.81       52.83      7.21 o 
  -7   8  12       68.60       61.86     10.26 o 
  -6   8  12       15.39       22.87      5.66 o 
  -5   8  12      112.81      116.33      8.76 o 
  -4   8  12       24.36       38.17      8.73 o 
  -3   8  12       31.96       41.12      5.98 o 
  -2   8  12       36.65       30.24      5.38 o 
  -1   8  12        7.09        9.63      7.44 o 
   0   8  12      338.20      328.79     12.18 o 
   1   8  12       81.74       91.77     10.87 o 
   2   8  12      117.46      125.41     11.96 o 
   3   8  12       18.98       25.19      5.59 o 
   4   8  12        9.50       15.57      6.45 o 
 -14   1  13       54.81       64.12      7.43 o 
 -13   1  13      206.10      196.80     10.32 o 
 -12   1  13      277.05      294.15      9.11 o 
 -11   1  13       25.33       29.37      3.67 o 
 -10   1  13     2017.76     1974.32     27.40 o 
  -9   1  13       37.76       30.75      3.28 o 
  -8   1  13       11.08        7.77      2.25 o 
  -7   1  13      159.60      159.77      5.39 o 
  -6   1  13       25.41       30.62      2.82 o 
  -5   1  13      132.70      144.18      4.93 o 
  -4   1  13      235.67      248.73      3.94 o 
  -3   1  13       17.34       17.09      1.71 o 
  -2   1  13      159.59      134.87      3.23 o 
  -1   1  13      767.51      741.91      8.88 o 
   0   1  13      400.33      388.56      9.06 o 
   1   1  13      332.56      352.26      6.95 o 
   2   1  13       28.54       23.29      3.67 o 
   3   1  13       57.80       53.32      4.48 o 
   4   1  13       20.63       19.08      3.42 o 
   5   1  13      982.78      821.78     17.27 o 
   6   1  13        0.18       -3.00      3.92 o 
   7   1  13       76.90       66.77      6.72 o 
   8   1  13       13.03       13.95      4.05 o 
   9   1  13       23.66       29.02     10.10 o 
  10   1  13       61.23       82.24      9.91 o 
 -14   2  13       28.12       20.90      8.18 o 
 -13   2  13      102.87       94.45      7.88 o 
 -12   2  13      461.87      459.96     12.37 o 
 -11   2  13      124.75      121.32      5.73 o 
 -10   2  13       14.88       12.97      3.31 o 
  -9   2  13       42.21       53.02      4.20 o 
  -8   2  13       34.88       34.93      3.27 o 
  -7   2  13      140.51      129.81      4.95 o 
  -6   2  13      753.00      722.14     11.33 o 
  -5   2  13       21.16       17.78      1.82 o 
  -4   2  13       11.35       14.16      2.10 o 
  -3   2  13      107.58      128.60      3.18 o 
  -2   2  13       13.03       13.27      1.54 o 
  -1   2  13      145.35      133.72      3.33 o 
   0   2  13      361.53      350.79      7.18 o 
   1   2  13     1586.06     1528.21     21.19 o 
   2   2  13        9.53       10.96      2.30 o 
   3   2  13        0.04        3.16      2.77 o 
   4   2  13      192.78      165.09      7.49 o 
   5   2  13        1.54        0.30      2.59 o 
   6   2  13        2.95        4.77      3.19 o 
   7   2  13        1.09        3.01      3.30 o 
   8   2  13       56.25       63.57      6.13 o 
   9   2  13        1.69        1.61      3.46 o 
  10   2  13      332.17      385.85     17.65 o 
 -13   3  13       29.80       29.57      5.51 o 
 -12   3  13      104.82      114.76      6.76 o 
 -11   3  13      214.68      204.91      8.04 o 
 -10   3  13        1.98        1.33      2.16 o 
  -9   3  13       91.09       84.15      4.55 o 
  -8   3  13      359.17      331.87      7.91 o 
  -7   3  13     1022.16     1004.27     14.54 o 
  -6   3  13        3.06        0.14      1.62 o 
  -5   3  13      173.02      182.58      5.96 o 
  -4   3  13      114.77       93.02      3.11 o 
  -3   3  13      151.83      157.88      5.49 o 
  -2   3  13      383.03      402.08      7.65 o 
  -1   3  13        4.57        2.95      1.20 o 
   0   3  13       48.26       46.91      3.45 o 
   1   3  13       37.44       33.70      3.04 o 
   2   3  13      135.88      130.03      5.05 o 
   3   3  13        7.84        8.08      2.36 o 
   4   3  13       10.34       12.29      4.97 o 
   5   3  13        2.14       -0.85      3.01 o 
   6   3  13       54.14       52.76      5.47 o 
   7   3  13        1.93        9.58      3.86 o 
   8   3  13        7.16        3.90      3.92 o 
   9   3  13      131.45      142.52     11.39 o 
  10   3  13       14.82       17.32      5.26 o 
 -13   4  13        0.09        2.84      3.55 o 
 -12   4  13        0.46       -2.55      2.36 o 
 -11   4  13       62.30       62.41      4.48 o 
 -10   4  13      107.17       97.57      5.08 o 
  -9   4  13       39.23       38.28      3.54 o 
  -8   4  13       82.43       83.04      3.94 o 
  -7   4  13       67.86       71.72      3.59 o 
  -6   4  13       11.42       16.47      2.22 o 
  -5   4  13      494.02      507.93      8.21 o 
  -4   4  13       46.49       40.90      2.71 o 
  -3   4  13       82.74       96.34      3.64 o 
  -2   4  13       10.04       12.46      1.58 o 
  -1   4  13      242.18      251.56      7.29 o 
   0   4  13     1085.52     1061.85     13.44 o 
   1   4  13      563.23      539.58     11.92 o 
   2   4  13      217.53      212.05     13.50 o 
   3   4  13     2589.56     2572.01     30.73 o 
   4   4  13      312.96      300.17     10.84 o 
   5   4  13      280.29      288.08     18.55 o 
   6   4  13        6.51       10.68      5.35 o 
   7   4  13       75.45       71.75      6.68 o 
   8   4  13      389.80      412.62     14.24 o 
   9   4  13      132.74      147.64      9.49 o 
 -12   5  13       11.37        8.91      3.73 o 
 -11   5  13        6.70        6.25      3.05 o 
 -10   5  13        0.19        4.78      2.62 o 
  -9   5  13       18.03       27.78      3.38 o 
  -8   5  13       69.15       71.36      3.80 o 
  -7   5  13       86.35       86.75      3.95 o 
  -6   5  13       98.55       99.67      6.34 o 
  -5   5  13       54.56       45.86      2.93 o 
  -4   5  13      281.75      261.58      6.66 o 
  -3   5  13      216.46      189.53      9.59 o 
  -2   5  13      343.60      319.34      8.54 o 
  -1   5  13        0.21        4.83      2.95 o 
   0   5  13        1.32        1.43      2.37 o 
   1   5  13      199.57      199.12     10.79 o 
   2   5  13       32.52       33.51      3.75 o 
   3   5  13       64.85       73.75      4.87 o 
   4   5  13       29.04       35.95      6.20 o 
   5   5  13       26.15       30.56      5.22 o 
   6   5  13       32.72       46.13      6.09 o 
   7   5  13        6.34        1.23      4.88 o 
   8   5  13       10.61        8.98      4.64 o 
 -11   6  13       43.19       48.57      9.88 o 
 -10   6  13        0.22       -3.13      5.05 o 
  -9   6  13       50.44       63.28      9.77 o 
  -8   6  13      133.23      140.95     12.57 o 
  -7   6  13       65.70       72.45      9.71 o 
  -6   6  13        0.06        2.03      3.24 o 
  -5   6  13      251.61      241.77      7.90 o 
  -4   6  13      213.71      213.01      7.33 o 
  -3   6  13       30.95       29.46      3.59 o 
  -2   6  13      263.36      238.17     10.29 o 
  -1   6  13      123.20      114.74      6.53 o 
   0   6  13      390.16      389.28     11.33 o 
   1   6  13        0.00       -0.89      2.98 o 
   2   6  13       44.42       42.42      4.75 o 
   3   6  13      453.71      434.14     11.00 o 
   4   6  13        8.55        6.10      3.20 o 
   5   6  13       21.35       23.40      5.52 o 
   6   6  13       19.64       32.20     11.06 o 
   7   6  13        7.07        8.98      4.77 o 
  -9   7  13       28.88       27.94      8.29 o 
  -8   7  13        0.28        8.73      6.09 o 
  -7   7  13      153.10      171.46     14.27 o 
  -6   7  13       10.92        6.92      5.76 o 
  -5   7  13        0.36        0.16      4.88 o 
  -4   7  13        0.31       -1.29      3.32 o 
  -3   7  13        1.83        3.42      3.47 o 
  -2   7  13       79.99       67.55      6.16 o 
  -1   7  13       40.67       47.20      5.57 o 
   0   7  13       37.43       40.34      7.44 o 
   1   7  13      529.29      551.11     15.69 o 
   2   7  13      493.79      503.25     15.25 o 
   3   7  13        1.76        0.03      3.86 o 
   4   7  13       31.76       27.02      4.53 o 
   5   7  13      112.29      105.39      8.70 o 
  -6   8  13       44.07       39.08      9.11 o 
  -5   8  13        0.96       -3.14      7.33 o 
  -4   8  13       98.37       97.86      8.09 o 
  -3   8  13       50.20       50.00      6.70 o 
  -2   8  13       63.14       65.70      6.89 o 
  -1   8  13        3.52        6.46      4.26 o 
   0   8  13       15.26       13.72      6.37 o 
   1   8  13        7.74        8.18      5.98 o 
   2   8  13       33.00       37.49      6.33 o 
   3   8  13       37.22       44.29      6.45 o 
 -14   0  14       27.03       31.56      8.45 o 
 -13   0  14       20.64       24.04      7.35 o 
 -12   0  14        8.00        6.91      4.11 o 
 -11   0  14     1343.12     1294.16     50.69 o 
 -10   0  14        5.04        0.05      3.30 o 
  -9   0  14      290.44      282.48     11.06 o 
  -8   0  14      945.34      860.65     38.91 o 
  -7   0  14       99.45       73.14     10.78 o 
  -6   0  14       14.48        4.94      2.83 o 
  -5   0  14        0.64        4.82      2.66 o 
  -4   0  14      440.89      420.11     10.65 o 
  -3   0  14      197.10      183.88      6.81 o 
  -2   0  14       21.70       19.42      2.35 o 
  -1   0  14      985.71      919.55     13.76 o 
   0   0  14     2075.39     1907.43     36.39 o 
   1   0  14        1.38        5.32      3.40 o 
   2   0  14       33.03       21.57      4.78 o 
   3   0  14     1175.75     1145.95     28.32 o 
   4   0  14      150.46      103.95      8.73 o 
   5   0  14      141.74      139.74     10.21 o 
   6   0  14      574.29      524.65     20.31 o 
   7   0  14       46.63       21.73      6.48 o 
   8   0  14      440.27      430.63     19.81 o 
   9   0  14        1.70        4.01      5.05 o 
  10   0  14       77.44       66.91     10.04 o 
 -14   1  14      109.68       97.17     10.04 o 
 -13   1  14       59.36       65.60      9.87 o 
 -12   1  14      361.96      367.95      9.75 o 
 -11   1  14      503.21      493.56     18.74 o 
 -10   1  14      608.34      564.18     11.29 o 
  -9   1  14      826.70      773.33     12.98 o 
  -8   1  14        0.18       -0.80      1.82 o 
  -7   1  14      123.34      137.01      5.86 o 
  -6   1  14       17.05       27.07      2.80 o 
  -5   1  14       17.95       21.14      2.57 o 
  -4   1  14       80.46       80.12      2.66 o 
  -3   1  14        1.69        1.90      1.13 o 
  -2   1  14      123.71      123.62      3.26 o 
  -1   1  14      462.95      456.00      6.88 o 
   0   1  14       17.36       18.35      2.25 o 
   1   1  14      121.65      130.27      4.52 o 
   2   1  14      189.90      179.63      5.14 o 
   3   1  14       55.23       54.67      4.65 o 
   4   1  14       60.91       43.35      4.54 o 
   5   1  14      410.94      329.16     16.90 o 
   6   1  14      112.41       78.32     10.70 o 
   7   1  14       68.38       56.99      5.95 o 
   8   1  14        0.27        1.65      3.34 o 
   9   1  14       47.89       34.07      8.21 o 
  10   1  14        3.12        4.58      4.11 o 
 -14   2  14       61.27       71.69      9.55 o 
 -13   2  14      330.12      340.38     11.20 o 
 -12   2  14       18.58       17.74      3.32 o 
 -11   2  14        3.72        5.23      2.58 o 
 -10   2  14        0.27        2.68      2.32 o 
  -9   2  14       58.43       62.64      4.93 o 
  -8   2  14        2.73        1.87      2.14 o 
  -7   2  14      486.29      474.68      9.38 o 
  -6   2  14      241.63      241.57      6.53 o 
  -5   2  14        7.06        8.73      2.13 o 
  -4   2  14       12.23        9.69      1.41 o 
  -3   2  14      628.40      617.53      7.44 o 
  -2   2  14       52.86       52.86      2.22 o 
  -1   2  14      192.63      176.65      3.93 o 
   0   2  14        4.31        2.45      1.71 o 
   1   2  14     3439.03     3323.04     33.25 o 
   2   2  14        1.35        1.57      2.16 o 
   3   2  14       37.44       32.49      4.17 o 
   4   2  14      248.50      234.49      9.08 o 
   5   2  14       70.19       67.69      5.82 o 
   6   2  14       12.60       14.46      4.09 o 
   7   2  14       26.57       17.63      4.35 o 
   8   2  14        2.74        1.11      4.56 o 
   9   2  14       28.26       34.34      7.22 o 
  10   2  14      163.07      194.41     12.73 o 
 -13   3  14        4.44        4.12      4.11 o 
 -12   3  14       85.55       97.91      6.49 o 
 -11   3  14        4.42        1.68      2.49 o 
 -10   3  14        0.71        2.72      2.31 o 
  -9   3  14      187.44      174.13      6.15 o 
  -8   3  14       48.05       46.75      3.68 o 
  -7   3  14      665.51      653.44     11.25 o 
  -6   3  14        7.96        6.82      2.24 o 
  -5   3  14      698.86      665.78     11.65 o 
  -4   3  14        0.87       -0.97      1.29 o 
  -3   3  14        4.41        2.73      1.26 o 
  -2   3  14     1415.78     1408.96     12.16 o 
  -1   3  14      235.91      262.17      4.66 o 
   0   3  14      397.48      370.90      9.81 o 
   1   3  14        3.69        0.00      1.93 o 
   2   3  14     1327.36     1345.94     17.90 o 
   3   3  14      594.86      572.47     14.13 o 
   4   3  14      213.37      220.98      9.27 o 
   5   3  14        0.63       -0.76      3.02 o 
   6   3  14      208.56      191.80      9.29 o 
   7   3  14        8.90        8.68      3.88 o 
   8   3  14      418.08      433.86     14.75 o 
   9   3  14       52.48       70.25      7.29 o 
 -12   4  14        1.67        0.12      2.78 o 
 -11   4  14       48.25       51.26      4.25 o 
 -10   4  14        1.85        5.13      2.86 o 
  -9   4  14       24.48       26.45      3.94 o 
  -8   4  14       11.92       13.61      2.41 o 
  -7   4  14      145.43      133.55      4.66 o 
  -6   4  14       20.06       24.29      2.54 o 
  -5   4  14      366.98      382.73      7.44 o 
  -4   4  14      216.87      225.00      5.49 o 
  -3   4  14      297.26      273.22      5.33 o 
  -2   4  14      892.48      859.75      9.08 o 
  -1   4  14      223.45      245.60      5.57 o 
   0   4  14       51.95       57.00      3.42 o 
   1   4  14      237.29      235.06      9.56 o 
   2   4  14       17.09        9.03      2.65 o 
   3   4  14       41.57       36.75      3.65 o 
   4   4  14       17.18       16.41      5.35 o 
   5   4  14       40.57       37.00      5.24 o 
   6   4  14      108.92      105.98      7.74 o 
   7   4  14        9.61       13.26      4.58 o 
   8   4  14        0.30        0.44      3.89 o 
 -12   5  14       40.57       41.66      4.34 o 
 -11   5  14       19.26       26.84      3.69 o 
 -10   5  14      151.04      157.05      6.26 o 
  -9   5  14      504.12      505.61      9.42 o 
  -8   5  14        1.00       -0.89      1.82 o 
  -7   5  14       10.70       14.04      2.38 o 
  -6   5  14       42.62       37.99      2.99 o 
  -5   5  14      101.64       83.89      4.28 o 
  -4   5  14      471.32      425.74      8.71 o 
  -3   5  14      375.74      362.76      9.58 o 
  -2   5  14      467.90      432.47     12.67 o 
  -1   5  14        8.00        9.73      2.77 o 
   0   5  14       24.53       26.70      3.41 o 
   1   5  14        0.01       -1.76      2.28 o 
   2   5  14       67.99       65.39      4.65 o 
   3   5  14       34.07       32.87      3.91 o 
   4   5  14      421.29      435.70     23.79 o 
   5   5  14        1.74        1.49      3.98 o 
   6   5  14      130.99      131.28      8.69 o 
   7   5  14        4.86       11.77      4.66 o 
   8   5  14       51.07       66.60      7.30 o 
 -10   6  14       18.26       20.03      8.01 o 
  -9   6  14       43.61       55.71      9.55 o 
  -8   6  14        2.21        4.12      6.09 o 
  -7   6  14       61.97       67.95      9.82 o 
  -6   6  14      189.88      188.50      7.49 o 
  -5   6  14      102.29      111.53      8.49 o 
  -4   6  14       31.46       36.28      3.94 o 
  -3   6  14       39.80       22.40      8.37 o 
  -2   6  14      345.51      321.26     11.33 o 
  -1   6  14        0.07        2.22      3.10 o 
   0   6  14       84.09       86.30      5.51 o 
   1   6  14        5.53        1.92      2.81 o 
   2   6  14       14.28       11.27      3.94 o 
   3   6  14       43.03       42.12      4.53 o 
   4   6  14      133.00      130.42      8.72 o 
   5   6  14      238.90      235.29     11.53 o 
   6   6  14       51.26       74.86      7.79 o 
  -8   7  14       49.47       44.90      9.55 o 
  -6   7  14       63.58       56.64      9.44 o 
  -5   7  14        5.06        9.44      5.71 o 
  -4   7  14       31.23       40.56      8.12 o 
  -3   7  14        0.01        3.40      4.88 o 
  -2   7  14       50.42       35.62      5.20 o 
  -1   7  14       13.03        8.63      3.92 o 
   0   7  14        4.57       11.03      5.71 o 
   1   7  14      163.58      151.72     16.19 o 
   2   7  14      400.42      385.54     13.57 o 
   3   7  14       14.38       14.50      8.01 o 
   4   7  14       39.57       49.46      6.73 o 
  -6   8  14      180.80      159.50     14.60 o 
  -5   8  14       21.06       30.13      8.01 o 
  -4   8  14       61.04       42.26      8.95 o 
  -3   8  14       65.52       51.83      6.58 o 
  -2   8  14        1.58       -1.34      3.56 o 
  -1   8  14       93.31       84.94      7.54 o 
   0   8  14       41.25       29.53      8.23 o 
   1   8  14        0.04       -1.10      4.20 o 
   2   8  14       14.01       10.63      4.88 o 
 -14   1  15        1.29        5.80      4.52 o 
 -13   1  15      563.68      563.01     15.22 o 
 -12   1  15      435.73      459.00     11.05 o 
 -11   1  15      427.37      428.46     10.26 o 
 -10   1  15      206.71      198.77      6.90 o 
  -9   1  15        3.81       -0.04      2.30 o 
  -8   1  15        0.14       -0.05      2.00 o 
  -7   1  15       81.59       69.69      6.71 o 
  -6   1  15        2.47        1.28      1.84 o 
  -5   1  15       45.75       35.30      3.15 o 
  -4   1  15      347.22      333.93      7.62 o 
  -3   1  15      293.76      297.23      5.44 o 
  -2   1  15      170.41      165.91      3.91 o 
  -1   1  15       14.42       17.87      1.86 o 
   0   1  15      520.61      527.56      9.24 o 
   1   1  15        0.00       -1.54      1.89 o 
   2   1  15       43.75       50.70      4.52 o 
   3   1  15       30.41       31.20      4.39 o 
   4   1  15      266.98      217.72      8.81 o 
   5   1  15      570.00      468.38     13.41 o 
   6   1  15      245.77      206.04      9.35 o 
   7   1  15       19.58       27.44      4.92 o 
   8   1  15       43.78       52.03      6.09 o 
   9   1  15       50.89       54.63      6.66 o 
 -13   2  15       31.92       35.11      4.87 o 
 -12   2  15       15.64       12.93      3.23 o 
 -11   2  15      212.42      218.83      7.46 o 
 -10   2  15      207.74      230.12      7.96 o 
  -9   2  15      104.29       97.33      7.70 o 
  -8   2  15      103.92       91.82      5.52 o 
  -7   2  15       75.74       74.90      4.24 o 
  -6   2  15      188.35      182.02      5.92 o 
  -5   2  15       63.18       45.95      3.41 o 
  -4   2  15       41.02       43.92      2.62 o 
  -3   2  15       67.68       70.16      2.76 o 
  -2   2  15     2711.33     2620.37     19.08 o 
  -1   2  15       18.22       19.27      1.81 o 
   0   2  15        5.70        5.12      2.09 o 
   1   2  15     4422.63     4311.11     41.58 o 
   2   2  15       16.72        7.56      3.08 o 
   3   2  15        4.08        5.60      3.12 o 
   4   2  15        7.71       11.08      4.28 o 
   5   2  15        3.40        3.51      3.14 o 
   6   2  15      215.35      188.85     13.23 o 
   7   2  15       10.27        5.08      3.71 o 
   8   2  15        6.89        3.74      3.91 o 
   9   2  15       28.14       32.73      5.80 o 
 -13   3  15       18.49       18.49      4.22 o 
 -12   3  15      123.02      118.58      9.32 o 
 -11   3  15      258.52      264.67     10.14 o 
 -10   3  15        0.12        1.87      2.26 o 
  -9   3  15        9.49       15.23      2.83 o 
  -8   3  15       96.38       97.68      4.87 o 
  -7   3  15       12.20       19.64      2.86 o 
  -6   3  15      366.32      327.87      7.85 o 
  -5   3  15      334.36      314.59      7.50 o 
  -4   3  15      631.03      594.69      8.71 o 
  -3   3  15       79.76       79.35      3.48 o 
  -2   3  15      101.71      102.66      3.16 o 
  -1   3  15       32.10       37.51      2.39 o 
   0   3  15        1.43        1.42      1.82 o 
   1   3  15        2.26        3.84      2.54 o 
   2   3  15     1365.09     1294.20     17.72 o 
   3   3  15      557.05      498.75     26.24 o 
   4   3  15      164.84      142.92      8.78 o 
   5   3  15       34.16       35.30      7.66 o 
   6   3  15        4.48        4.29      3.57 o 
   7   3  15       35.85       36.11      5.56 o 
   8   3  15       96.94      115.44      8.48 o 
   9   3  15        0.36        1.06      8.15 o 
 -12   4  15       58.43       66.44      4.98 o 
 -11   4  15      127.08      133.04     10.75 o 
 -10   4  15      217.95      221.16      6.55 o 
  -9   4  15       40.86       36.55      3.64 o 
  -8   4  15      125.70      137.70      7.29 o 
  -7   4  15       60.43       62.39      3.59 o 
  -6   4  15       16.21       16.29      2.40 o 
  -5   4  15        8.75        6.15      2.27 o 
  -4   4  15       20.30       15.78      2.02 o 
  -3   4  15        8.82        3.50      1.73 o 
  -2   4  15       23.04       24.03      2.40 o 
  -1   4  15        0.35       -2.48      1.65 o 
   0   4  15        3.56        3.76      2.06 o 
   1   4  15      703.38      740.46     12.86 o 
   2   4  15        2.58        2.29      2.39 o 
   3   4  15        6.32        6.74      3.76 o 
   4   4  15       38.93       33.28      5.08 o 
   5   4  15        0.89       -0.04      3.49 o 
   6   4  15        0.26       -1.49      3.51 o 
   7   4  15       35.75       35.44      5.86 o 
   8   4  15      130.52      156.42      9.89 o 
 -11   5  15        3.36        6.86      2.91 o 
 -10   5  15       12.48       15.06      4.84 o 
  -9   5  15       13.92       17.47      2.83 o 
  -8   5  15        3.13        2.72      2.21 o 
  -7   5  15      202.89      212.58      6.83 o 
  -6   5  15       64.99       65.67      4.15 o 
  -5   5  15       76.49       82.83      5.29 o 
  -4   5  15       91.84      112.65      5.83 o 
  -3   5  15       40.92       39.16      3.39 o 
  -2   5  15      151.23      153.63      6.39 o 
  -1   5  15       19.57       24.78      3.03 o 
   0   5  15      265.44      290.38      7.42 o 
   1   5  15        9.21       11.12      3.07 o 
   2   5  15      110.70       95.23      5.41 o 
   3   5  15      898.21      889.27     20.08 o 
   4   5  15      127.64      136.88      8.53 o 
   5   5  15        1.73       -0.82      3.57 o 
   6   5  15       47.12       60.39      7.93 o 
   7   5  15       93.90      107.77      8.74 o 
 -10   6  15       24.72       29.58      8.62 o 
  -9   6  15      104.51      104.45     12.02 o 
  -8   6  15       60.02       62.46     10.10 o 
  -7   6  15      244.21      254.83     16.08 o 
  -6   6  15       90.95       92.16      5.80 o 
  -5   6  15      306.85      288.22      9.07 o 
  -4   6  15       20.49       18.42      3.51 o 
  -3   6  15       44.52       61.49     13.64 o 
  -2   6  15      148.10      123.50      7.74 o 
  -1   6  15       40.67       41.67      5.60 o 
   0   6  15       88.82       82.84      5.43 o 
   1   6  15      127.51      116.81      6.25 o 
   2   6  15      623.13      632.21     13.59 o 
   3   6  15       12.63        4.31      4.27 o 
   4   6  15        1.18        7.48      4.39 o 
   5   6  15        0.06        2.33      4.37 o 
  -8   7  15       14.73       18.50      7.74 o 
  -7   7  15       12.30       32.93      8.34 o 
  -6   7  15       52.49       60.87      9.77 o 
  -5   7  15       36.48       30.96      7.96 o 
  -4   7  15        0.01        5.87      5.49 o 
  -3   7  15        8.10        3.84      5.21 o 
  -2   7  15       12.96        0.71      4.83 o 
  -1   7  15      139.25      141.44     12.07 o 
   0   7  15        0.20        4.34      3.98 o 
   1   7  15       85.54       88.15     13.39 o 
   2   7  15      213.88      209.16     10.28 o 
   3   7  15       59.05       59.11      9.88 o 
   4   7  15       10.18       11.90      7.55 o 
  -4   8  15        2.60       -3.13      5.38 o 
  -3   8  15       16.04       11.47      6.42 o 
  -2   8  15       17.69       21.57      7.74 o 
  -1   8  15       91.57       74.64     10.48 o 
   0   8  15       92.38      104.34     14.96 o 
 -13   0  16      149.83      161.05     10.20 o 
 -12   0  16      483.91      509.53     16.68 o 
 -11   0  16      218.74      203.42     10.34 o 
 -10   0  16       18.02       11.26      4.29 o 
  -9   0  16        4.95        8.13      3.49 o 
  -8   0  16       99.10       87.69     11.96 o 
  -7   0  16       57.40       47.53      5.24 o 
  -6   0  16       10.59        3.84      5.16 o 
  -5   0  16      108.86      105.04      6.80 o 
  -4   0  16      429.80      403.41     12.22 o 
  -3   0  16        0.00       -0.31      1.74 o 
  -2   0  16      300.33      278.24      7.39 o 
  -1   0  16    15493.63    15326.24    164.81 o 
   0   0  16      126.01      111.75      8.12 o 
   1   0  16       27.75       29.53      5.16 o 
   2   0  16        0.97        0.88      3.51 o 
   3   0  16       66.19       56.92      7.03 o 
   4   0  16      115.04      109.17      9.44 o 
   5   0  16      161.86      105.38      9.77 o 
   6   0  16       44.56       36.61      7.35 o 
   7   0  16       30.38       40.62      7.96 o 
   8   0  16      102.12      114.44     11.75 o 
   9   0  16       13.00       17.84      7.63 o 
 -13   1  16      285.60      273.96     12.29 o 
 -12   1  16      463.91      480.56     11.42 o 
 -11   1  16        9.42        9.27      3.02 o 
 -10   1  16       14.52       19.58      3.43 o 
  -9   1  16      230.34      224.44      7.25 o 
  -8   1  16        0.07        0.80      2.12 o 
  -7   1  16      190.25      185.87      6.28 o 
  -6   1  16       74.08       49.36      3.74 o 
  -5   1  16       67.15       56.47      3.83 o 
  -4   1  16      165.37      157.97      5.56 o 
  -3   1  16      205.12      215.00      4.42 o 
  -2   1  16       34.99       32.46      2.22 o 
  -1   1  16       21.50       19.10      2.99 o 
   0   1  16     2650.50     2596.07     27.35 o 
   1   1  16       97.27       89.35      5.37 o 
   2   1  16       18.94       14.15      6.53 o 
   3   1  16      154.31      133.94      7.04 o 
   4   1  16       40.97       30.78      4.52 o 
   5   1  16       28.52       40.95      5.11 o 
   6   1  16      141.92      108.34      7.47 o 
   7   1  16      148.92      133.24      8.42 o 
   8   1  16        0.78        0.20      3.51 o 
   9   1  16       27.01       36.30      6.39 o 
 -13   2  16      180.75      189.17     17.15 o 
 -12   2  16       88.50       82.71      5.43 o 
 -11   2  16      162.62      166.85      7.89 o 
 -10   2  16      168.59      163.66      6.48 o 
  -9   2  16       12.97       15.65      2.92 o 
  -8   2  16       14.15       15.92      3.56 o 
  -7   2  16        0.06       -1.29      1.92 o 
  -6   2  16        9.66        9.89      2.44 o 
  -5   2  16      192.30      161.19      5.67 o 
  -4   2  16      253.47      254.44      6.89 o 
  -3   2  16      202.66      201.34      4.45 o 
  -2   2  16        2.72        3.91      1.42 o 
  -1   2  16      956.46      976.32      9.97 o 
   0   2  16       23.26       21.98      3.37 o 
   1   2  16       11.91       10.87      3.73 o 
   2   2  16        0.00        2.63      2.82 o 
   3   2  16      151.47      160.83     10.95 o 
   4   2  16      310.10      265.38     10.15 o 
   5   2  16       11.07        5.61      3.37 o 
   6   2  16       68.63       46.84      5.59 o 
   7   2  16       28.91       31.75      6.75 o 
   8   2  16      199.32      171.54     10.95 o 
 -12   3  16       19.32       13.67      3.61 o 
 -11   3  16        2.40        6.14      2.77 o 
 -10   3  16        5.02        5.82      2.63 o 
  -9   3  16        5.99        6.19      2.55 o 
  -8   3  16       32.57       28.22      3.36 o 
  -7   3  16       69.34       63.91      4.47 o 
  -6   3  16       68.59       46.70      3.66 o 
  -5   3  16      131.46       96.02      4.10 o 
  -4   3  16      479.65      455.59      9.15 o 
  -3   3  16       80.90       87.96      3.24 o 
  -2   3  16        8.20        7.96      1.59 o 
  -1   3  16      283.77      276.85      7.83 o 
   0   3  16       52.89       56.00      4.08 o 
   1   3  16      478.15      490.41     10.02 o 
   2   3  16       23.07       22.89      4.05 o 
   3   3  16      574.13      516.24     14.01 o 
   4   3  16       11.85       15.98      4.72 o 
   5   3  16       51.40       46.81      5.69 o 
   6   3  16       49.28       49.67      6.00 o 
   7   3  16        9.67       16.74      4.76 o 
   8   3  16       64.48       60.19      7.00 o 
 -12   4  16       36.46       39.64      4.44 o 
 -11   4  16       42.41       53.02      5.93 o 
 -10   4  16       57.52       77.79      4.53 o 
  -9   4  16      232.12      227.28      7.43 o 
  -8   4  16       13.47       10.99      2.43 o 
  -7   4  16        0.01        0.94      1.91 o 
  -6   4  16       38.07       35.86      3.20 o 
  -5   4  16      174.14      209.44      5.82 o 
  -4   4  16     1843.46     1713.10     18.32 o 
  -3   4  16      147.69      135.35      4.16 o 
  -2   4  16       37.14       36.62      2.36 o 
  -1   4  16        1.07        0.08      1.73 o 
   0   4  16      131.50      131.27      4.99 o 
   1   4  16       11.92        9.06      2.41 o 
   2   4  16      232.14      235.92      9.72 o 
   3   4  16      250.20      223.60      9.92 o 
   4   4  16       14.28       17.89      4.44 o 
   5   4  16       17.71       23.70      7.27 o 
   6   4  16       20.23       26.84      5.44 o 
   7   4  16       36.63       28.74     10.24 o 
 -11   5  16       24.38       31.06      4.74 o 
 -10   5  16       86.77       93.98      5.54 o 
  -9   5  16     1001.38     1085.67     17.00 o 
  -8   5  16       28.11       28.44      3.59 o 
  -7   5  16       72.11       72.99      5.34 o 
  -6   5  16      131.79      150.32      6.97 o 
  -5   5  16       71.78       74.37      5.22 o 
  -4   5  16      950.32      943.06     14.08 o 
  -3   5  16      103.94      112.79      5.04 o 
  -2   5  16        8.05        2.81      2.81 o 
  -1   5  16       25.39       31.10      3.33 o 
   0   5  16       78.56       73.70      4.32 o 
   1   5  16      305.67      286.33      8.59 o 
   2   5  16        1.64        4.20      3.80 o 
   3   5  16      700.57      687.09     25.96 o 
   4   5  16      404.38      411.24     14.13 o 
   5   5  16        3.18        4.55      4.05 o 
   6   5  16      225.06      266.37     12.20 o 
  -9   6  16       11.34       13.67      6.92 o 
  -8   6  16        0.77       -3.79      4.99 o 
  -7   6  16      169.32      206.85     10.24 o 
  -6   6  16      271.62      276.08      9.39 o 
  -5   6  16       10.47       13.14      3.44 o 
  -4   6  16       42.67       44.21      4.47 o 
  -3   6  16      259.64      247.73      8.46 o 
  -2   6  16      180.19      174.86      8.28 o 
  -1   6  16        3.12        2.09      2.92 o 
   0   6  16        3.63        9.20      3.28 o 
   1   6  16       81.27       82.30      6.64 o 
   2   6  16        1.28        4.28      3.12 o 
   3   6  16      157.27      170.48     13.86 o 
   4   6  16      298.18      342.11     13.70 o 
   5   6  16       25.17       20.38      5.74 o 
  -7   7  16        1.66        5.05      6.31 o 
  -6   7  16       78.37       74.48     10.81 o 
  -5   7  16        2.76        4.45      5.82 o 
  -4   7  16      232.66      216.69     15.42 o 
  -3   7  16        3.91       -2.14      4.88 o 
  -2   7  16       70.47       60.27      6.54 o 
  -1   7  16       23.41       17.84      4.81 o 
   0   7  16      130.70      120.45      8.38 o 
   1   7  16       40.75       34.82      5.76 o 
   2   7  16      459.52      502.08     15.77 o 
 -13   1  17      112.97      119.55      9.21 o 
 -12   1  17       28.87       29.69      4.05 o 
 -11   1  17        4.20        7.88      2.95 o 
 -10   1  17        0.36       -1.05      2.34 o 
  -9   1  17        3.24        1.41      2.37 o 
  -8   1  17      289.14      268.26      7.86 o 
  -7   1  17      795.73      703.93     12.59 o 
  -6   1  17      573.82      559.04     12.77 o 
  -5   1  17       53.19       49.39      3.75 o 
  -4   1  17       77.14       79.95      4.42 o 
  -3   1  17       15.37       17.19      2.89 o 
  -2   1  17      516.56      500.39      9.29 o 
  -1   1  17      171.79      162.38      5.72 o 
   0   1  17      965.88      950.84     13.81 o 
   1   1  17       69.62       63.11      4.92 o 
   2   1  17      374.45      352.80     22.72 o 
   3   1  17       65.22       49.86      5.02 o 
   4   1  17      295.84      243.53      9.91 o 
   5   1  17        6.36       10.36      3.90 o 
   6   1  17       86.39       86.20      7.10 o 
   7   1  17        6.62        1.82      3.84 o 
   8   1  17       13.69       14.09      4.64 o 
 -13   2  17       89.52       85.43      7.72 o 
 -12   2  17       10.09       10.81      4.45 o 
 -11   2  17       20.78       28.11      3.85 o 
 -10   2  17        9.85        2.31      2.60 o 
  -9   2  17      181.41      173.54      6.62 o 
  -8   2  17       17.68       19.84      3.15 o 
  -7   2  17       24.70       24.41      3.16 o 
  -6   2  17       30.88       22.91      3.03 o 
  -5   2  17        8.09       11.56      2.54 o 
  -4   2  17      201.29      193.56      6.40 o 
  -3   2  17     1050.45     1047.70     14.10 o 
  -2   2  17        9.13        8.69      2.11 o 
  -1   2  17      330.10      318.21      6.59 o 
   0   2  17       40.30       43.47      4.08 o 
   1   2  17       42.16       36.41      4.27 o 
   2   2  17       13.59        5.40      5.52 o 
   3   2  17      122.18      117.88      7.07 o 
   4   2  17       56.79       50.52      5.51 o 
   5   2  17       45.17       38.91      5.35 o 
   6   2  17        0.14       -0.08      3.15 o 
   7   2  17       33.52       35.52      5.76 o 
   8   2  17        5.56        2.95      4.40 o 
 -12   3  17       58.55       55.87      5.44 o 
 -11   3  17      276.61      305.30      9.17 o 
 -10   3  17        0.31       -0.95      2.42 o 
  -9   3  17       95.54      101.23      5.38 o 
  -8   3  17        0.51        0.11      2.16 o 
  -7   3  17       25.40       25.34      3.76 o 
  -6   3  17      300.07      275.35      7.57 o 
  -5   3  17      183.42      174.63      5.39 o 
  -4   3  17      321.66      281.35     15.04 o 
  -3   3  17      533.48      547.08      8.79 o 
  -2   3  17      457.58      443.91      7.06 o 
  -1   3  17        7.65        3.59      1.82 o 
   0   3  17        0.00        0.09      1.69 o 
   1   3  17     1281.28     1258.79     43.61 o 
   2   3  17      547.23      531.22     14.11 o 
   3   3  17      405.79      352.01     21.13 o 
   4   3  17       29.48       30.75      4.88 o 
   5   3  17      118.14      118.79      7.97 o 
   6   3  17       15.88       19.64      5.52 o 
   7   3  17        0.07       -1.62      3.73 o 
 -11   4  17        2.11        1.13      2.54 o 
 -10   4  17       15.05       16.40      2.96 o 
  -9   4  17       41.51       43.87      3.73 o 
  -8   4  17       26.99       20.48      2.81 o 
  -7   4  17      117.19      106.45      5.49 o 
  -6   4  17       15.25       14.95      2.56 o 
  -5   4  17      165.86      167.61      5.44 o 
  -4   4  17        3.25        2.84      1.93 o 
  -3   4  17        0.80        0.60      1.64 o 
  -2   4  17        2.94        2.02      1.70 o 
  -1   4  17      283.35      272.68      6.33 o 
   0   4  17      357.40      375.47      8.21 o 
   1   4  17       59.53       68.20      4.16 o 
   2   4  17       31.16       36.32      5.10 o 
   3   4  17       28.65       25.66      4.93 o 
   4   4  17       55.57       48.67      5.94 o 
   5   4  17        8.63       15.41      4.83 o 
   6   4  17        1.73        1.16      3.92 o 
 -10   5  17        0.01        0.66      4.50 o 
  -9   5  17       23.41       38.27      4.89 o 
  -8   5  17        5.79        3.41      3.54 o 
  -7   5  17        0.04        0.44      3.12 o 
  -6   5  17       76.67       73.77      5.49 o 
  -5   5  17        9.29        6.15      2.94 o 
  -4   5  17      135.96      142.69      6.93 o 
  -3   5  17        6.15        3.45      2.37 o 
  -2   5  17       43.62       49.51      4.48 o 
  -1   5  17       29.57       27.68      3.31 o 
   0   5  17      105.60      105.05      5.03 o 
   1   5  17       65.75       74.27      5.09 o 
   2   5  17       48.50       48.23     14.57 o 
   3   5  17       12.21       16.76     12.60 o 
   4   5  17        1.83       -2.42      5.71 o 
   5   5  17       87.30       91.51      7.97 o 
  -9   6  17        8.42       17.45      7.74 o 
  -8   6  17       14.39       19.15      7.52 o 
  -7   6  17       31.64       29.69      5.45 o 
  -6   6  17      180.10      196.89      8.24 o 
  -5   6  17        1.01        2.40      3.00 o 
  -4   6  17       23.02       19.14      3.83 o 
  -3   6  17      182.84      182.01      7.65 o 
  -2   6  17        5.49        9.08      3.40 o 
  -1   6  17      148.73      155.37      7.31 o 
   0   6  17       60.90       51.70      4.88 o 
   1   6  17       77.34       64.88      4.70 o 
   2   6  17      120.77      151.64      9.29 o 
   3   6  17       32.69       28.81      5.80 o 
   4   6  17      151.44      172.99     10.56 o 
  -6   7  17      266.93      293.25     18.72 o 
  -5   7  17        1.68       10.48      5.98 o 
  -4   7  17        4.41        3.73      5.87 o 
  -3   7  17       10.29       16.02      4.94 o 
  -2   7  17        0.73       -0.92      3.62 o 
  -1   7  17        5.62        6.33      4.31 o 
   0   7  17       40.07       35.99      5.79 o 
   1   7  17        0.46        2.82      4.23 o 
 -13   0  18      210.69      232.31     12.15 o 
 -12   0  18       10.27       12.31      7.14 o 
 -11   0  18      485.06      505.61     16.62 o 
 -10   0  18      216.09      220.20     13.89 o 
  -9   0  18        8.52        0.09      3.32 o 
  -8   0  18      244.65      226.86     10.44 o 
  -7   0  18      438.67      403.00     19.26 o 
  -6   0  18      280.67      287.04     11.32 o 
  -5   0  18       12.65       10.77      3.74 o 
  -4   0  18      492.05      494.82     14.49 o 
  -3   0  18     1139.96     1137.88     23.37 o 
  -2   0  18       84.22       88.03      6.69 o 
  -1   0  18      206.93      200.68      8.54 o 
   0   0  18       78.35       71.30      7.35 o 
   1   0  18       11.08       11.03      4.67 o 
   2   0  18       35.37       28.76      6.04 o 
   3   0  18        4.13        4.23      4.61 o 
   4   0  18       56.72       46.10      7.57 o 
   5   0  18       35.95        9.77      5.60 o 
   6   0  18      335.47      277.66     16.52 o 
   7   0  18        9.89        7.90      6.26 o 
 -12   1  18       43.41       43.02      4.59 o 
 -11   1  18        4.58        1.14      2.61 o 
 -10   1  18        0.09       -1.61      2.36 o 
  -9   1  18      139.74      134.16      6.73 o 
  -8   1  18       55.38       55.87      4.35 o 
  -7   1  18       48.26       41.48      3.86 o 
  -6   1  18       81.98       71.23      4.54 o 
  -5   1  18       16.84       13.53      2.86 o 
  -4   1  18      133.14      119.42      5.35 o 
  -3   1  18       60.85       59.89      4.25 o 
  -2   1  18     2788.24     2775.07     30.73 o 
  -1   1  18      362.12      360.28      7.84 o 
   0   1  18      110.49      121.03      6.42 o 
   1   1  18       99.07       94.63      5.95 o 
   2   1  18        6.34       11.50      3.45 o 
   3   1  18       26.16       28.22      4.46 o 
   4   1  18       16.84        9.26      4.69 o 
   5   1  18       16.89       17.54      6.23 o 
   6   1  18      120.96       97.97      7.66 o 
   7   1  18      152.06      155.73      9.49 o 
 -12   2  18      119.05      121.58      6.59 o 
 -11   2  18       35.95       35.23      4.17 o 
 -10   2  18       12.88        9.24      3.08 o 
  -9   2  18        6.85        6.38      3.51 o 
  -8   2  18       52.27       49.39      4.16 o 
  -7   2  18        0.00        0.84      2.23 o 
  -6   2  18      298.03      237.00      8.27 o 
  -5   2  18      179.28      178.38      6.34 o 
  -4   2  18       21.22       22.99      3.18 o 
  -3   2  18     2624.50     2576.65     28.32 o 
  -2   2  18       41.85       46.59      2.60 o 
  -1   2  18      233.31      240.39      5.79 o 
   0   2  18        1.12        2.59      2.05 o 
   1   2  18      181.62      187.96      8.21 o 
   2   2  18       26.42       27.12      4.31 o 
   3   2  18        8.83        3.85      3.41 o 
   4   2  18        1.15       -2.09      3.09 o 
   5   2  18       87.04       83.15      6.99 o 
   6   2  18       45.79       44.83      6.01 o 
   7   2  18        0.09       -2.23      3.66 o 
 -12   3  18        4.62        1.49      2.99 o 
 -11   3  18      845.19      918.31     16.37 o 
 -10   3  18      120.98      124.10      6.12 o 
  -9   3  18       14.84       14.61      3.24 o 
  -8   3  18        2.65        1.38      2.44 o 
  -7   3  18       10.69        5.76      2.63 o 
  -6   3  18        6.62        5.96      2.20 o 
  -5   3  18      321.18      310.47      7.29 o 
  -4   3  18       11.17        8.76      2.25 o 
  -3   3  18        1.18       -0.22      2.98 o 
  -2   3  18       71.46       65.65      3.58 o 
  -1   3  18       10.00        5.55      2.54 o 
   0   3  18       25.69       29.22      3.35 o 
   1   3  18      585.69      616.82     15.08 o 
   2   3  18       56.40       71.06      6.03 o 
   3   3  18       92.34      107.28      7.30 o 
   4   3  18       63.38       60.89      6.28 o 
   5   3  18       61.90       71.22      6.97 o 
   6   3  18        1.68       10.88      4.51 o 
 -11   4  18       70.24       74.24      4.74 o 
 -10   4  18        1.50        2.32      2.45 o 
  -9   4  18        2.44        0.77      2.18 o 
  -8   4  18       32.20       38.61      3.99 o 
  -7   4  18       17.75       15.73      2.72 o 
  -6   4  18       14.19       19.06      3.27 o 
  -5   4  18      496.04      478.91      9.17 o 
  -4   4  18      249.62      233.15      6.75 o 
  -3   4  18      165.95      160.67      5.38 o 
  -2   4  18        0.01       -2.68      2.18 o 
  -1   4  18       28.42       36.09      3.07 o 
   0   4  18       34.89       32.19      3.11 o 
   1   4  18        0.20        1.02      2.83 o 
   2   4  18      608.50      601.64     15.87 o 
   3   4  18      114.52       93.51      8.89 o 
   4   4  18       42.43       44.90      5.87 o 
   5   4  18       14.57       14.67      4.83 o 
   6   4  18      129.68      138.91      9.45 o 
 -10   5  18       18.42       20.21      4.47 o 
  -9   5  18       77.95       78.74      6.24 o 
  -8   5  18        0.52        1.89      3.14 o 
  -7   5  18        0.05       -1.28      2.77 o 
  -6   5  18      413.50      419.50     13.94 o 
  -5   5  18      178.03      163.13      7.61 o 
  -4   5  18      188.63      179.71      7.76 o 
  -3   5  18      425.60      413.34     11.20 o 
  -2   5  18       14.11       19.40      3.50 o 
  -1   5  18        6.71        7.27      2.61 o 
   0   5  18      148.47      166.88      6.22 o 
   1   5  18      880.30      918.43     20.66 o 
   2   5  18      101.35      120.31      8.21 o 
   3   5  18      137.95      150.31     13.58 o 
   4   5  18        1.59       -0.56      5.08 o 
  -8   6  18        0.09        1.10      5.76 o 
  -7   6  18       40.10       39.87      4.97 o 
  -6   6  18      163.16      170.74     10.57 o 
  -5   6  18       53.50       70.33      5.74 o 
  -4   6  18       12.39       12.98      5.04 o 
  -3   6  18      105.71       93.82     20.88 o 
  -2   6  18       84.39       88.84      5.98 o 
  -1   6  18        7.90        7.62      3.48 o 
   0   6  18        0.08        2.25      3.13 o 
   1   6  18       45.62       35.40      5.55 o 
   2   6  18       21.89       45.81      7.44 o 
   3   6  18       38.14       41.76      6.51 o 
  -4   7  18       31.86       36.50      9.06 o 
  -3   7  18       49.29       52.03      9.22 o 
  -2   7  18       26.33       15.37      5.00 o 
  -1   7  18        0.41       -2.94      3.92 o 
 -12   1  19       19.66       19.41      3.89 o 
 -11   1  19       18.27       14.49      3.61 o 
 -10   1  19      162.81      153.94      6.80 o 
  -9   1  19      224.16      212.64     11.46 o 
  -8   1  19      160.56      162.68      6.65 o 
  -7   1  19        0.50        1.97      2.38 o 
  -6   1  19       12.45       16.81      3.09 o 
  -5   1  19      189.93      196.28      6.85 o 
  -4   1  19      706.70      692.67     12.72 o 
  -3   1  19      290.53      299.37      8.21 o 
  -2   1  19      433.04      460.22     10.28 o 
  -1   1  19     1596.39     1565.00     16.53 o 
   0   1  19      576.41      543.07     11.48 o 
   1   1  19       70.49       64.77     11.64 o 
   2   1  19      102.05      110.50      6.87 o 
   3   1  19      110.28       81.68     10.81 o 
   4   1  19       61.17       44.34     11.17 o 
   5   1  19       16.42       29.10      5.22 o 
   6   1  19        3.48        5.96      4.05 o 
 -12   2  19       45.60       54.74      5.10 o 
 -11   2  19        3.35        6.83      3.00 o 
 -10   2  19        1.99        0.69      2.65 o 
  -9   2  19      306.66      292.41     12.41 o 
  -8   2  19        8.88        4.33      2.61 o 
  -7   2  19      165.87      159.20     10.62 o 
  -6   2  19      762.82      679.52     12.82 o 
  -5   2  19       42.48       34.06      4.20 o 
  -4   2  19       13.13       17.58      2.99 o 
  -3   2  19      241.49      250.28      6.53 o 
  -2   2  19      196.41      194.35      5.81 o 
  -1   2  19       20.55       20.84      2.59 o 
   0   2  19      326.40      351.47      9.35 o 
   1   2  19        6.03        2.64      5.10 o 
   2   2  19        2.22       -1.66      4.28 o 
   3   2  19      139.61      106.90      8.07 o 
   4   2  19       24.43       19.31      4.71 o 
   5   2  19       41.26       46.48      8.32 o 
   6   2  19       60.10       79.64      7.43 o 
 -11   3  19      152.36      178.80      8.76 o 
 -10   3  19       31.61       18.09      3.69 o 
  -9   3  19       53.17       47.97      4.47 o 
  -8   3  19      250.63      248.33      8.03 o 
  -7   3  19       28.55       24.80      4.15 o 
  -6   3  19      143.14      147.34      6.35 o 
  -5   3  19      126.03      114.29      4.89 o 
  -4   3  19      419.36      405.28     10.19 o 
  -3   3  19        4.21        4.90      2.24 o 
  -2   3  19       13.25       14.77      2.89 o 
  -1   3  19      460.93      437.69     16.55 o 
   0   3  19       71.78       69.00      7.01 o 
   1   3  19       72.68       73.29      5.12 o 
   2   3  19      211.30      192.77      9.12 o 
   3   3  19        2.77        2.49      3.42 o 
   4   3  19       19.95       25.95      5.16 o 
   5   3  19      251.40      291.88     14.90 o 
   6   3  19        3.25        0.74      4.29 o 
 -10   4  19       20.39       37.71      4.11 o 
  -9   4  19       30.69       37.97      3.78 o 
  -8   4  19       77.56       86.17      6.00 o 
  -7   4  19        3.16        8.91      2.55 o 
  -6   4  19        3.04        0.70      2.11 o 
  -5   4  19       58.76       75.80      5.26 o 
  -4   4  19        1.48        0.15      2.02 o 
  -3   4  19        2.24        4.40      2.17 o 
  -2   4  19        0.68        1.48      2.89 o 
  -1   4  19       12.20       16.28      2.56 o 
   0   4  19       17.02       17.15      3.15 o 
   1   4  19      191.94      184.63     13.92 o 
   2   4  19       37.07       41.10      5.46 o 
   3   4  19        8.47        7.21      3.84 o 
   4   4  19       14.22       16.15      6.06 o 
   5   4  19      177.82      210.49     11.19 o 
  -9   5  19      116.80      116.15     10.29 o 
  -8   5  19        8.14       15.89      4.30 o 
  -7   5  19       34.14       30.10      4.68 o 
  -6   5  19       12.31       17.80      3.98 o 
  -5   5  19      221.75      249.08      9.28 o 
  -4   5  19       14.84       11.24      5.34 o 
  -3   5  19       18.95       16.58      5.02 o 
  -2   5  19        1.27       -0.46      3.47 o 
  -1   5  19        0.62       -2.56      2.66 o 
   0   5  19       16.41       26.53      3.57 o 
   1   5  19       46.21       44.45      7.24 o 
   2   5  19      196.35      189.82     10.05 o 
   3   5  19        4.40        0.76      4.11 o 
  -7   6  19        2.32       -3.75      6.45 o 
  -6   6  19       14.80       19.62      4.41 o 
  -5   6  19      316.77      329.58     10.95 o 
  -4   6  19        0.13        4.84      4.09 o 
  -3   6  19       66.25       59.94      6.94 o 
  -2   6  19        1.94        3.07      3.99 o 
  -1   6  19        3.75        4.05      3.32 o 
   0   6  19       19.94       31.33      4.58 o 
   1   6  19       36.69       35.26      5.05 o 
 -11   0  20       22.95       37.36      6.27 o 
 -10   0  20        5.84        1.90      3.84 o 
  -9   0  20      378.49      426.68     15.33 o 
  -8   0  20      697.11      592.89     17.75 o 
  -7   0  20      704.19      667.70     18.71 o 
  -6   0  20       49.63       66.16      6.67 o 
  -5   0  20      480.46      488.38     15.43 o 
  -4   0  20      256.94      268.69     11.54 o 
  -3   0  20      564.86      530.02     16.09 o 
  -2   0  20      837.40      843.13     27.58 o 
  -1   0  20       45.11       45.34      5.38 o 
   0   0  20        5.13       14.43      4.06 o 
   1   0  20      533.16      516.47     19.37 o 
   2   0  20       98.58      117.62     10.32 o 
   3   0  20       57.46       58.78      8.34 o 
   4   0  20       15.46        0.33      4.72 o 
   5   0  20       14.81       21.90      6.75 o 
   6   0  20       80.67       87.82     11.14 o 
 -11   1  20        2.31        2.33      2.89 o 
 -10   1  20       12.63       10.02      3.21 o 
  -9   1  20       54.62       59.06      4.88 o 
  -8   1  20       52.97       43.76      4.23 o 
  -7   1  20       51.92       41.81      4.13 o 
  -6   1  20       74.18       63.85      4.63 o 
  -5   1  20       47.04       45.31      6.48 o 
  -4   1  20       30.11       32.94      3.80 o 
  -3   1  20      736.74      712.25     13.29 o 
  -2   1  20       32.96       27.85      3.52 o 
  -1   1  20      256.74      284.83     10.87 o 
   0   1  20       43.23       50.85      3.93 o 
   1   1  20       61.53       66.04      6.72 o 
   2   1  20       75.65       73.92     10.89 o 
   3   1  20       98.62      111.24      7.43 o 
   4   1  20        8.08        8.73      4.04 o 
   5   1  20       44.98       41.20      5.95 o 
   6   1  20        3.55       11.08      4.93 o 
 -11   2  20        0.05       -1.85      2.60 o 
 -10   2  20       69.92       77.59      5.53 o 
  -9   2  20        0.51        4.38      2.74 o 
  -8   2  20       87.91       95.23      5.58 o 
  -7   2  20      243.02      241.26      7.95 o 
  -6   2  20        0.35       -1.72      2.23 o 
  -5   2  20      146.55      129.07      6.00 o 
  -4   2  20       13.58       10.10      2.88 o 
  -3   2  20       31.68       30.10      3.10 o 
  -2   2  20      209.14      211.85      6.24 o 
  -1   2  20        0.03       -1.85      3.59 o 
   0   2  20      160.04      166.44      7.61 o 
   1   2  20        4.18        2.43      3.22 o 
   2   2  20      115.63      101.84      7.12 o 
   3   2  20       25.60       11.49      4.07 o 
   4   2  20      218.80      223.93     16.16 o 
   5   2  20       10.49       10.15      4.44 o 
 -10   3  20        0.25        2.70      2.95 o 
  -9   3  20        0.22       -3.80      2.53 o 
  -8   3  20        0.01        0.41      2.57 o 
  -7   3  20       28.84       19.51      3.03 o 
  -6   3  20       80.11       67.49      4.22 o 
  -5   3  20      396.31      391.72      8.67 o 
  -4   3  20      908.05      925.37     13.60 o 
  -3   3  20       40.77       34.87      3.34 o 
  -2   3  20       82.55       89.00      5.87 o 
  -1   3  20      176.41      205.40      8.05 o 
   0   3  20        4.26        2.96      2.60 o 
   1   3  20      120.06      114.13      7.17 o 
   2   3  20        0.72       -3.45      2.99 o 
   3   3  20        7.22       11.87      4.13 o 
   4   3  20        3.49       -3.40      3.78 o 
   5   3  20        8.78       13.21      4.77 o 
  -9   4  20       28.97       29.90      3.64 o 
  -8   4  20        2.37        4.44      2.35 o 
  -7   4  20        1.02        1.47      2.18 o 
  -6   4  20        1.28        0.86      2.33 o 
  -5   4  20      805.19      777.32     16.66 o 
  -4   4  20       54.78       50.06      6.13 o 
  -3   4  20      121.40      129.90      5.32 o 
  -2   4  20       14.95       12.21      3.70 o 
  -1   4  20      110.58      122.26     11.84 o 
   0   4  20       20.19       25.10      3.60 o 
   1   4  20       66.52       66.55      5.46 o 
   2   4  20        3.51        5.19      3.49 o 
   3   4  20       48.68       55.69      6.49 o 
   4   4  20       11.84       22.99      5.51 o 
  -8   5  20       78.12       86.06      7.34 o 
  -7   5  20       52.76       65.90      6.64 o 
  -6   5  20       15.80       13.19      3.97 o 
  -5   5  20        0.21       -0.25      3.68 o 
  -4   5  20       74.60       56.67      5.40 o 
  -3   5  20      278.78      293.51     12.38 o 
  -2   5  20        0.59        0.31      5.21 o 
  -1   5  20        1.29        3.17      3.07 o 
   0   5  20      148.58      157.58     23.24 o 
   1   5  20      139.86      158.95      7.95 o 
   2   5  20       23.88       22.46      5.37 o 
  -5   6  20      232.95      297.49     11.64 o 
  -4   6  20       15.79       17.40      5.18 o 
  -3   6  20        3.69        3.89      4.21 o 
  -2   6  20        7.38        9.85      4.46 o 
  -1   6  20       42.22       33.19      6.03 o 
 -11   1  21        2.21        3.10      3.11 o 
 -10   1  21      141.90      130.82      6.89 o 
  -9   1  21        9.13       11.88      3.44 o 
  -8   1  21      131.89      141.49      6.66 o 
  -7   1  21      506.47      520.49     11.95 o 
  -6   1  21      126.06      121.81      6.04 o 
  -5   1  21       16.86       21.34      3.40 o 
  -4   1  21      198.10      208.59      7.46 o 
  -3   1  21      127.58      122.84      5.97 o 
  -2   1  21       76.77       72.35      5.80 o 
  -1   1  21      142.51      141.74     11.72 o 
   0   1  21      230.14      266.82      7.71 o 
   1   1  21       11.65        7.63      3.65 o 
   2   1  21        1.98       -3.91      3.12 o 
   3   1  21      209.47      246.96     10.71 o 
   4   1  21        3.28        8.81      4.94 o 
   5   1  21        0.74       -0.63      4.02 o 
 -10   2  21        4.99        5.13      3.15 o 
  -9   2  21        0.15        1.09      2.64 o 
  -8   2  21       33.18       47.90      4.51 o 
  -7   2  21        0.00       -0.27      2.55 o 
  -6   2  21        9.19       10.28      3.05 o 
  -5   2  21       59.55       57.47      4.67 o 
  -4   2  21      314.10      307.75      7.74 o 
  -3   2  21       39.38       42.80      3.59 o 
  -2   2  21       13.25       17.28      4.83 o 
  -1   2  21      185.68      199.92     19.21 o 
   0   2  21       12.26       14.13      4.06 o 
   1   2  21        6.69       14.30      3.57 o 
   2   2  21       15.04        8.46      3.94 o 
   3   2  21        0.01       -4.13      4.67 o 
   4   2  21      148.41      214.63     10.65 o 
 -10   3  21        9.48       10.43      3.37 o 
  -9   3  21        3.09        6.12      3.04 o 
  -8   3  21       45.31       54.47      6.61 o 
  -7   3  21        0.41       -2.73      2.11 o 
  -6   3  21        0.11        1.80      2.33 o 
  -5   3  21      500.06      502.41     10.13 o 
  -4   3  21      111.62      114.20      5.16 o 
  -3   3  21       65.14       59.47      4.04 o 
  -2   3  21       22.40       33.04      4.54 o 
  -1   3  21        8.53       11.28      5.01 o 
   0   3  21      122.34      131.53      7.22 o 
   1   3  21       68.25       68.97      5.50 o 
   2   3  21       11.21       11.53      4.36 o 
   3   3  21       27.95       37.61      9.80 o 
  -8   4  21       68.41       70.52      6.14 o 
  -7   4  21      135.82      144.04      6.78 o 
  -6   4  21       24.20       29.62      3.57 o 
  -5   4  21       56.68       72.43      4.52 o 
  -4   4  21        5.82        1.77      2.41 o 
  -3   4  21       22.06       22.10      3.44 o 
  -2   4  21      300.92      360.95     11.00 o 
  -1   4  21        7.49        5.81      4.52 o 
   0   4  21       80.62       80.74      6.14 o 
   1   4  21      115.74      111.78      6.03 o 
   2   4  21       40.14       39.63      7.66 o 
  -6   5  21      194.91      232.56      9.66 o 
  -5   5  21        5.33        5.45      3.54 o 
  -4   5  21       85.45       83.19      6.37 o 
  -3   5  21        0.00       -1.52      3.83 o 
  -2   5  21        3.69        9.88      8.64 o 
  -1   5  21        7.62       31.61      9.22 o 
   0   5  21       47.78       59.57      7.08 o 
 -10   0  22      209.20      222.65     12.19 o 
  -9   0  22      406.41      377.39     15.14 o 
  -8   0  22      178.34      169.92     23.82 o 
  -7   0  22        6.37        6.98      4.19 o 
  -6   0  22      120.24      117.22     18.61 o 
  -5   0  22       39.14       48.44      6.38 o 
  -4   0  22      326.28      328.85     37.29 o 
  -3   0  22      445.88      466.01     15.90 o 
  -2   0  22       70.26       67.89     10.65 o 
  -1   0  22       16.19        8.62      6.48 o 
   0   0  22       82.96       85.35     11.91 o 
   1   0  22      127.69      114.22     10.65 o 
   2   0  22      453.81      571.85     22.45 o 
   3   0  22       14.47       17.56      7.03 o 
   4   0  22        0.75        2.58      6.04 o 
 -10   1  22       39.66       52.80      5.12 o 
  -9   1  22      238.14      219.40      9.38 o 
  -8   1  22       61.26       56.89      5.05 o 
  -7   1  22        1.75        4.97      2.95 o 
  -6   1  22       10.24        7.72      2.98 o 
  -5   1  22       27.80       29.52      4.06 o 
  -4   1  22       82.47       79.02      5.26 o 
  -3   1  22      834.04      861.45     15.59 o 
  -2   1  22       54.27       54.83      7.07 o 
  -1   1  22        7.77        9.55      8.01 o 
   0   1  22       38.34       67.64     16.44 o 
   1   1  22       80.36       89.26      5.92 o 
   2   1  22        1.49       -0.70      3.60 o 
   3   1  22       28.88       38.09      5.76 o 
  -9   2  22      186.24      198.27      8.09 o 
  -8   2  22       13.64       12.28      3.26 o 
  -7   2  22      135.94      109.98      6.17 o 
  -6   2  22       18.99       29.24      4.06 o 
  -5   2  22      276.46      273.92      8.78 o 
  -4   2  22      386.05      426.50     12.12 o 
  -3   2  22        0.86        2.14      2.26 o 
  -2   2  22        0.05       -5.56      3.70 o 
  -1   2  22      290.59      306.50     13.74 o 
   0   2  22       69.64       84.45      8.29 o 
   1   2  22       68.18       54.61      6.08 o 
   2   2  22        1.18        2.90      5.24 o 
   3   2  22       96.50      146.98     11.25 o 
  -9   3  22        0.92        5.73      3.13 o 
  -8   3  22       56.43       69.08      4.75 o 
  -7   3  22        1.33       -1.79      2.36 o 
  -6   3  22      510.31      527.99     10.78 o 
  -5   3  22       81.36       85.03      4.86 o 
  -4   3  22       47.90       42.34      3.90 o 
  -3   3  22       43.58       50.92      4.03 o 
  -2   3  22      201.07      215.39     11.59 o 
  -1   3  22       99.87      100.96      8.97 o 
   0   3  22       54.55       47.04      7.20 o 
   1   3  22        0.03        1.89      3.47 o 
   2   3  22        2.57        2.08      3.52 o 
  -7   4  22      372.27      485.81     11.82 o 
  -6   4  22       61.43       54.35      6.83 o 
  -5   4  22       60.05       60.41      4.47 o 
  -4   4  22       11.68       11.59      2.90 o 
  -3   4  22        2.36        4.95      3.50 o 
  -2   4  22      165.37      182.11     10.69 o 
  -1   4  22       45.82       44.65      7.09 o 
   0   4  22       21.77       30.24      9.66 o 
   1   4  22        8.63       11.11      5.00 o 
  -9   1  23        2.50        3.67      3.53 o 
  -8   1  23       28.28       22.78      4.03 o 
  -7   1  23       32.65       34.03      4.36 o 
  -6   1  23       80.74       86.55      5.65 o 
  -5   1  23       21.20       26.12      4.01 o 
  -4   1  23       37.45       48.04      4.71 o 
  -3   1  23        3.03       12.91      3.21 o 
  -2   1  23       19.79       26.27      5.94 o 
  -1   1  23       96.33      106.78      9.31 o 
   0   1  23       20.38       30.38      6.37 o 
   1   1  23      194.24      243.33     29.58 o 
   2   1  23       23.88       29.79      5.37 o 
  -8   2  23       26.97       33.02      4.38 o 
  -7   2  23        0.76        0.64      2.74 o 
  -6   2  23       31.84       41.01      4.57 o 
  -5   2  23      152.47      156.58      6.24 o 
  -4   2  23       12.28       17.08      3.19 o 
  -3   2  23        2.75        0.96      2.77 o 
  -2   2  23       48.28       51.14     13.64 o 
  -1   2  23       43.74       42.06      6.92 o 
   0   2  23       60.77       64.16      7.97 o 
   1   2  23       75.37       98.57      9.56 o 
   2   2  23       16.26       26.40      6.02 o 
  -7   3  23       45.93       47.82      4.29 o 
  -6   3  23      136.80      149.03      6.34 o 
  -5   3  23      207.18      218.95      8.23 o 
  -4   3  23        0.29       -3.39      2.26 o 
  -3   3  23        1.97        4.33      4.65 o 
  -2   3  23        6.23        4.55      4.62 o 
  -1   3  23        0.31       -0.42      4.40 o 
   0   3  23        2.21       -0.11      4.28 o 
  -5   4  23        9.48        6.02      3.38 o 
  -4   4  23        7.87        7.03      3.25 o 
  -3   4  23      188.92      211.60      9.23 o 
  -2   4  23        2.61       -5.76      5.65 o 
  -8   0  24       60.22       58.01     10.21 o 
  -7   0  24       37.33       46.05      6.96 o 
  -6   0  24       50.94       64.93      9.19 o 
  -5   0  24        0.14        3.16      4.20 o 
  -4   0  24        0.15        3.54      3.88 o 
  -3   0  24      171.53      193.09     16.52 o 
  -2   0  24       28.45       11.25      7.63 o 
  -1   0  24      206.93      213.83     17.29 o 
   0   0  24       18.61       26.84      9.55 o 
   1   0  24      435.44      552.80     27.77 o 
  -7   1  24        9.23       14.29      3.67 o 
  -6   1  24        1.46       -0.78      2.71 o 
  -5   1  24      108.01      101.04      6.16 o 
  -4   1  24        2.26        4.00      2.98 o 
  -3   1  24      129.41      108.57     11.47 o 
  -2   1  24        1.87       -1.24      4.45 o 
  -1   1  24       17.13       22.79      6.67 o 
   0   1  24       67.93       73.20      8.72 o 
  -7   2  24        1.44        4.43      3.25 o 
  -6   2  24       19.80       21.23      3.95 o 
  -5   2  24      271.22      292.90     11.22 o 
  -4   2  24      162.69      201.21      8.09 o 
  -3   2  24      109.21      114.82      9.54 o 
  -2   2  24       33.82       37.93      7.14 o 
  -1   2  24       14.57       12.78      5.63 o 
   0   2  24       36.04       54.63      8.01 o 
  -4   3  24        5.89        8.89      3.00 o 
  -3   3  24      160.68      169.53     11.43 o 
  -5   1  25      152.11      170.90      7.94 o 
  -4   1  25      244.67      263.33      9.35 o 
  -3   1  25      109.25      115.15     10.65 o 
                                                 
